# Supplementary material for: A new synthetic toll-like receptor 1/2 ligand is an efficient adjuvant for peptide vaccination in a human volunteer
Source: J Immunother Cancer. 2019 Nov 15;7:307. doi: 10.1186/s40425-019-0796-5 (PMC6858783; doi:10.1186/s40425-019-0796-5)
Supplement: Supplementary file 5 — Additional file 5. Gene expression relative Granuloma Center vs. Margin. [file 40425_2019_796_MOESM5_ESM.xlsx]

## Sheet: FPKM Center vs. Margin
ID	GENE	LOCUS	log2(Center/Margin)	p	FDR-q	significant
ENSG00000173641	HSPB7	chr1:16340522-16360545	-8.12503	5e-05	0.00579807	yes
ENSG00000167588	GPD1	chr12:50497601-50505102	-7.87937	5e-05	0.00579807	yes
ENSG00000165269	AQP7	chr9:33384764-33402643	-7.86391	5e-05	0.00579807	yes
ENSG00000184811	TUSC5	chr17:1182956-1204281	-7.75358	5e-05	0.00579807	yes
ENSG00000187288	CIDEC	chr3:9908397-9921938	-7.66509	5e-05	0.00579807	yes
ENSG00000196616	ADH1B	chr4:100226120-100242558	-7.53978	5e-05	0.00579807	yes
ENSG00000185818	NAT8L	chr4:2061238-2070816	-7.50066	5e-05	0.00579807	yes
ENSG00000091513	TF	chr3:133380841-133497850	-7.42275	5e-05	0.00579807	yes
ENSG00000131771	PPP1R1B	chr17:37782992-37792879	-7.06155	5e-05	0.00579807	yes
ENSG00000120049	KCNIP2	chr10:103578834-103603677	-6.96956	5e-05	0.00579807	yes
ENSG00000133317	LGALS12	chr11:63273555-63284246	-6.95387	5e-05	0.00579807	yes
ENSG00000079435	LIPE	chr19:42901279-43156507	-6.81307	5e-05	0.00579807	yes
ENSG00000158258	CLSTN2	chr3:139654026-140296239	-6.80792	5e-05	0.00579807	yes
ENSG00000095637	SORBS1	chr10:97071527-97321171	-6.79319	5e-05	0.00579807	yes
ENSG00000081277	PKP1	chr1:201252579-201302121	-6.50706	5e-05	0.00579807	yes
ENSG00000161649	CD300LG	chr17:41924515-41940997	-6.4414	5e-05	0.00579807	yes
ENSG00000056998	GYG2	chrX:2746828-2800859	-6.36376	5e-05	0.00579807	yes
ENSG00000062282	DGAT2	chr11:75469499-75514460	-6.35685	5e-05	0.00579807	yes
ENSG00000148053	NTRK2	chr9:87283465-87638505	-6.3282	5e-05	0.00579807	yes
ENSG00000007314	SCN4A	chr17:62015913-62050278	-6.2633	5e-05	0.00579807	yes
ENSG00000004776	HSPB6	chr19:36245466-36248980	-6.15744	5e-05	0.00579807	yes
ENSG00000165810	BTNL9	chr5:180467224-180488523	-6.02318	5e-05	0.00579807	yes
ENSG00000186205	MARCH1	chr1:220960100-220987735	-5.94238	5e-05	0.00579807	yes
ENSG00000112964	GHR	chr5:42423878-42721979	-5.92856	5e-05	0.00579807	yes
ENSG00000101938	CHRDL1	chrX:109917083-110039286	-5.79918	5e-05	0.00579807	yes
ENSG00000124440	HIF3A	chr19:46800302-46846690	-5.7182	5e-05	0.00579807	yes
ENSG00000022267	FHL1	chrX:135229558-135293518	-5.6946	5e-05	0.00579807	yes
ENSG00000166292	TMEM100	chr17:53796987-53809482	-5.61196	5e-05	0.00579807	yes
ENSG00000008394	MGST1	chr12:16500075-16763528	-5.60129	5e-05	0.00579807	yes
ENSG00000187134	AKR1C1	chr10:4934795-5025475	-5.56353	5e-05	0.00579807	yes
ENSG00000168497	SDPR	chr2:192699027-193060435	-5.55941	5e-05	0.00579807	yes
ENSG00000173175	ADCY5	chr3:123001142-123168605	-5.49253	5e-05	0.00579807	yes
ENSG00000141338	ABCA8	chr17:66863432-66951533	-5.41763	5e-05	0.00579807	yes
ENSG00000147852	VLDLR	chr9:2422701-2660053	-5.34352	5e-05	0.00579807	yes
ENSG00000123560	PLP1	chrX:103028646-103047548	-5.27244	5e-05	0.00579807	yes
ENSG00000138772	ANXA3	chr4:79472672-79531597	-5.25045	5e-05	0.00579807	yes
ENSG00000109846	CRYAB	chr11:111779288-111797596	-5.23834	5e-05	0.00579807	yes
ENSG00000160111	CPAMD8	chr19:17003757-17137625	-5.20637	5e-05	0.00579807	yes
ENSG00000173432	SAA1	chr11:18287720-18291524	-5.18883	5e-05	0.00579807	yes
ENSG00000004799	PDK4	chr7:95212810-95225803	-5.17504	5e-05	0.00579807	yes
ENSG00000186204	CYP4F12	chr19:15783566-15807984	-5.169	5e-05	0.00579807	yes
ENSG00000189221	MAOA	chrX:43515466-43606068	-5.13223	5e-05	0.00579807	yes
ENSG00000170522	ELOVL6	chr4:110967001-111120355	-5.03737	5e-05	0.00579807	yes
ENSG00000094963	FMO2	chr1:171154346-171196927	-4.96974	5e-05	0.00579807	yes
ENSG00000005249	PRKAR2B	chr7:106685093-106802256	-4.96589	5e-05	0.00579807	yes
ENSG00000069535	MAOB	chrX:43625857-43741693	-4.95598	5e-05	0.00579807	yes
ENSG00000168874	ATOH8	chr2:85978466-86015189	-4.94937	5e-05	0.00579807	yes
ENSG00000104332	SFRP1	chr8:41119480-41167016	-4.94095	5e-05	0.00579807	yes
ENSG00000173210	ABLIM3	chr5:148521045-148721365	-4.94065	5e-05	0.00579807	yes
ENSG00000142949	PTPRF	chr1:43990857-44089343	-4.88759	5e-05	0.00579807	yes
ENSG00000176485	PLA2G16	chr11:63340666-63389143	-4.88709	5e-05	0.00579807	yes
ENSG00000109339	MAPK10	chr4:86936275-87515284	-4.75389	5e-05	0.00579807	yes
ENSG00000172201	ID4	chr6:19535174-19840915	-4.70347	5e-05	0.00579807	yes
ENSG00000132170	PPARG	chr3:12328866-12475855	-4.6619	5e-05	0.00579807	yes
ENSG00000168309	FAM107A	chr3:58549843-58652575	-4.66063	5e-05	0.00579807	yes
ENSG00000108924	HLF	chr17:53342372-53402426	-4.61131	5e-05	0.00579807	yes
ENSG00000166123	GPT2	chr16:46918289-46965209	-4.60668	5e-05	0.00579807	yes
ENSG00000198478	SH3BGRL2	chr6:80340999-80413372	-4.56091	5e-05	0.00579807	yes
ENSG00000169083	AR	chrX:66764464-66950461	-4.50955	5e-05	0.00579807	yes
ENSG00000221866	PLXNA4	chr7:131808090-132333447	-4.48197	5e-05	0.00579807	yes
ENSG00000123243	ITIH5	chr10:7601231-7708961	-4.47714	5e-05	0.00579807	yes
ENSG00000137727	ARHGAP20	chr11:110447765-110583912	-4.43897	5e-05	0.00579807	yes
ENSG00000108551	RASD1	chr17:17397750-17399709	-4.4305	5e-05	0.00579807	yes
ENSG00000176720	BOK	chr2:242483817-242513546	-4.25135	5e-05	0.00579807	yes
ENSG00000099260	PALMD	chr1:100111498-100160097	-4.24263	5e-05	0.00579807	yes
ENSG00000169418	NPR1	chr1:153651112-153666468	-4.23946	5e-05	0.00579807	yes
ENSG00000054793	ATP9A	chr20:50213052-50385173	-4.20511	5e-05	0.00579807	yes
ENSG00000118596	SLC16A7	chr12:59989847-60176395	-4.16462	5e-05	0.00579807	yes
ENSG00000131016	AKAP12	chr6:151561133-151679692	-4.1355	5e-05	0.00579807	yes
ENSG00000108960	MMD	chr17:53469973-53499353	-4.0185	5e-05	0.00579807	yes
ENSG00000170153	RNF150	chr4:141780960-142134031	-3.96328	5e-05	0.00579807	yes
ENSG00000066468	FGFR2	chr10:123237847-123357972	-3.95369	5e-05	0.00579807	yes
ENSG00000050628	PTGER3	chr1:71318035-71513491	-3.93824	5e-05	0.00579807	yes
ENSG00000081760	AACS	chr12:125549924-125627873	-3.93768	5e-05	0.00579807	yes
ENSG00000143416	SELENBP1	chr1:151336777-151345209	-3.93501	5e-05	0.00579807	yes
ENSG00000126878	AIF1L	chr9:133971862-133998539	-3.85536	5e-05	0.00579807	yes
ENSG00000188783	PRELP	chr1:203444955-203460480	-3.76464	5e-05	0.00579807	yes
ENSG00000131386	GALNT15	chr3:16216155-16273499	-3.71518	5e-05	0.00579807	yes
ENSG00000133687	TMTC1	chr12:29653772-29937692	-3.66494	5e-05	0.00579807	yes
ENSG00000173546	CSPG4	chr15:75966662-76005189	-3.62277	5e-05	0.00579807	yes
ENSG00000184113	CLDN5	chr22:19510546-19515068	-3.5936	5e-05	0.00579807	yes
ENSG00000147642	SYBU	chr8:110586206-110704020	-3.55048	5e-05	0.00579807	yes
ENSG00000099864	PALM	chr19:708952-748329	-3.5195	5e-05	0.00579807	yes
ENSG00000132970	WASF3	chr13:27131839-27263085	-3.49036	5e-05	0.00579807	yes
ENSG00000137962	ARHGAP29	chr1:94614543-94740624	-3.29132	5e-05	0.00579807	yes
ENSG00000127418	FGFRL1	chr4:1003723-1020685	-3.22573	5e-05	0.00579807	yes
ENSG00000046604	DSG2	chr18:29078005-29136874	-3.19558	5e-05	0.00579807	yes
ENSG00000211772	TRBC2	chr7:142498724-142500432	3.31842	5e-05	0.00579807	yes
ENSG00000184557	SOCS3	chr17:76352863-76356158	3.32684	5e-05	0.00579807	yes
ENSG00000176788	BASP1	chr5:17065706-17276943	3.3338	5e-05	0.00579807	yes
ENSG00000121966	CXCR4	chr2:136871918-136875735	3.40181	5e-05	0.00579807	yes
ENSG00000136286	MYO1G	chr7:45002260-45018697	3.52405	5e-05	0.00579807	yes
ENSG00000235568	NFAM1	chr22:42776415-42828401	3.53725	5e-05	0.00579807	yes
ENSG00000197405	C5AR1	chr19:47793279-47825323	3.55143	5e-05	0.00579807	yes
ENSG00000155629	PIK3AP1	chr10:98353068-98480271	3.56152	5e-05	0.00579807	yes
ENSG00000196189	SEMA4A	chr1:156117156-156147543	3.68735	5e-05	0.00579807	yes
ENSG00000082074	FYB	chr5:39105337-39274630	3.73439	5e-05	0.00579807	yes
ENSG00000163563	MNDA	chr1:158801106-158819296	3.74355	5e-05	0.00579807	yes
ENSG00000101336	HCK	chr20:30639990-30689659	3.75667	5e-05	0.00579807	yes
ENSG00000147168	IL2RG	chrX:70327253-70331958	3.8172	5e-05	0.00579807	yes
ENSG00000158869	FCER1G	chr1:161185023-161193421	3.89362	5e-05	0.00579807	yes
ENSG00000114013	CD86	chr3:121774212-121839983	3.91739	5e-05	0.00579807	yes
ENSG00000187474	FPR3	chr19:52248424-52329442	3.91795	5e-05	0.00579807	yes
ENSG00000115828	QPCT	chr2:37571716-37600465	4.05141	5e-05	0.00579807	yes
ENSG00000156738	MS4A1	chr11:60223224-60238233	4.05482	5e-05	0.00579807	yes
ENSG00000155465	SLC7A7	chr14:23242430-23299029	4.09938	5e-05	0.00579807	yes
ENSG00000172243	CLEC7A	chr12:10269375-10282857	4.2635	5e-05	0.00579807	yes
ENSG00000042493	CAPG	chr2:85621870-85645555	4.31679	5e-05	0.00579807	yes
ENSG00000154451	GBP5	chr1:89724632-89738544	4.37083	5e-05	0.00579807	yes
ENSG00000102575	ACP5	chr19:11670188-11729950	4.48996	5e-05	0.00579807	yes
ENSG00000170909	OSCAR	chr19:54597932-54606000	4.55929	5e-05	0.00579807	yes
ENSG00000153012	LGI2	chr4:25000468-25032501	4.62405	5e-05	0.00579807	yes
ENSG00000011422	PLAUR	chr19:44150246-44174699	4.67621	5e-05	0.00579807	yes
ENSG00000211660	IGLV2-23	chr22:23040273-23040892	4.69214	5e-05	0.00579807	yes
ENSG00000125462	C1orf61	chr1:156374041-156400493	4.71879	5e-05	0.00579807	yes
ENSG00000131203	IDO1	chr8:39759793-39873910	4.76558	5e-05	0.00579807	yes
ENSG00000095970	TREM2	chr6:41126243-41130924	4.82229	5e-05	0.00579807	yes
ENSG00000163220	S100A9	chr1:153330329-153333503	4.9639	5e-05	0.00579807	yes
ENSG00000118785	SPP1	chr4:88896818-88904562	4.98132	5e-05	0.00579807	yes
ENSG00000136689	IL1RN	chr2:113864790-113891593	5.07703	5e-05	0.00579807	yes
ENSG00000183508	FAM46C	chr1:118148555-118170994	5.09329	5e-05	0.00579807	yes
ENSG00000211890	IGHA2	chr14:106053225-106054732	5.13127	5e-05	0.00579807	yes
ENSG00000158714	SLAMF8	chr1:159796539-159869953	5.31134	5e-05	0.00579807	yes
ENSG00000026751	SLAMF7	chr1:160709036-160724611	5.4482	5e-05	0.00579807	yes
ENSG00000100985	MMP9	chr20:44637546-44688784	5.45789	5e-05	0.00579807	yes
ENSG00000105369	CD79A	chr19:42381189-42385439	5.52035	5e-05	0.00579807	yes
ENSG00000088340	FER1L4	chr20:34146506-34195484	5.72829	5e-05	0.00579807	yes
ENSG00000133063	CHIT1	chr1:203181954-203242769	5.75267	5e-05	0.00579807	yes
ENSG00000006074	CCL18	chr17:34391639-34399392	5.86488	5e-05	0.00579807	yes
ENSG00000197249	SERPINA1	chr14:94843083-94857030	5.95151	5e-05	0.00579807	yes
ENSG00000165140	FBP1	chr9:97365414-97402531	6.02989	5e-05	0.00579807	yes
ENSG00000142512	SIGLEC10	chr19:51913274-51921057	6.18682	5e-05	0.00579807	yes
ENSG00000115884	SDC1	chr2:20400557-20425194	6.30572	5e-05	0.00579807	yes
ENSG00000125538	IL1B	chr2:113587327-113594480	6.36015	5e-05	0.00579807	yes
ENSG00000211949	IGHV3-23	chr14:106725200-106725733	6.38691	5e-05	0.00579807	yes
ENSG00000137868	STRA6	chr15:74471806-74628813	6.40205	5e-05	0.00579807	yes
ENSG00000110777	POU2AF1	chr11:111222976-111328876	6.42433	5e-05	0.00579807	yes
ENSG00000239951	IGKV3-20	chr2:89442056-89442643	6.54961	5e-05	0.00579807	yes
ENSG00000172061	LRRC15	chr3:194075975-194090472	6.96979	5e-05	0.00579807	yes
ENSG00000243238	IGKV2-30	chr2:89544263-89545079	6.99182	5e-05	0.00579807	yes
ENSG00000211965	IGHV3-49	chr14:107012937-107013477	7.10517	5e-05	0.00579807	yes
ENSG00000143297	FCRL5	chr1:157483166-157522310	7.17941	5e-05	0.00579807	yes
ENSG00000132465	IGJ	chr4:71494460-71552533	7.24923	5e-05	0.00579807	yes
ENSG00000243466	IGKV1-5	chr2:89246818-89247475	7.38605	5e-05	0.00579807	yes
ENSG00000211895	IGHA1	chr14:106173456-106175002	7.65881	5e-05	0.00579807	yes
ENSG00000241351	IGKV3-11	chr2:89326667-89327228	7.80059	5e-05	0.00579807	yes
ENSG00000133048	CHI3L1	chr1:203148058-203155877	7.85009	5e-05	0.00579807	yes
ENSG00000211592	IGKC	chr2:89109983-89165653	7.96723	5e-05	0.00579807	yes
ENSG00000211896	IGHG1	chr14:106202679-106209408	8.40623	5e-05	0.00579807	yes
ENSG00000211943	IGHV3-15	chr14:106610312-106610852	8.83383	5e-05	0.00579807	yes
ENSG00000211662	IGLV3-21	chr22:23054173-23055688	8.85066	5e-05	0.00579807	yes
ENSG00000211937	IGHV2-5	chr14:106494134-106494597	8.87552	5e-05	0.00579807	yes
ENSG00000211666	IGLV2-14	chr22:23101184-23101707	9.14584	5e-05	0.00579807	yes
ENSG00000211598	IGKV4-1	chr2:89184912-89185669	9.44255	5e-05	0.00579807	yes
ENSG00000211897	IGHG3	chr14:106235438-106237742	9.97674	5e-05	0.00579807	yes
ENSG00000137948	BRDT	chr1:92414927-92479983	inf	5e-05	0.00579807	yes
ENSG00000198216	CACNA1E	chr1:181382237-181777219	inf	5e-05	0.00579807	yes
ENSG00000172156	CCL11	chr17:32612686-32615353	inf	5e-05	0.00579807	yes
ENSG00000054938	CHRDL2	chr11:74407473-74442430	inf	5e-05	0.00579807	yes
ENSG00000172752	COL6A5	chr3:130064358-130203688	inf	5e-05	0.00579807	yes
ENSG00000170373	CST1	chr20:23728189-23731905	inf	5e-05	0.00579807	yes
ENSG00000124875	CXCL6	chr4:74702213-74714781	inf	5e-05	0.00579807	yes
ENSG00000207834	D86994.2	chr22:23006897-23007377	inf	5e-05	0.00579807	yes
ENSG00000092345	DAZL	chr3:16628298-16711813	inf	5e-05	0.00579807	yes
ENSG00000235385	GS1-600G8.5	chrX:13284166-13321571	inf	5e-05	0.00579807	yes
ENSG00000048545	GUCA1A	chr6:42123143-42147794	inf	5e-05	0.00579807	yes
ENSG00000211934	IGHV1-2	chr14:106452670-106453170	inf	5e-05	0.00579807	yes
ENSG00000211950	IGHV1-24	chr14:106733143-106733639	inf	5e-05	0.00579807	yes
ENSG00000211968	IGHV1-58	chr14:107078372-107078869	inf	5e-05	0.00579807	yes
ENSG00000253274	IGHV1-67	chr14:107136619-107137059	inf	5e-05	0.00579807	yes
ENSG00000271288	IGHV1OR15-3	chr15:22466057-22466493	inf	5e-05	0.00579807	yes
ENSG00000211951	IGHV2-26	chr14:106757649-106758116	inf	5e-05	0.00579807	yes
ENSG00000211974	IGHV2-70	chr14:107178819-107179338	inf	5e-05	0.00579807	yes
ENSG00000211946	IGHV3-20	chr14:106667580-106668095	inf	5e-05	0.00579807	yes
ENSG00000253957	IGHV3-22	chr14:106714359-106714821	inf	5e-05	0.00579807	yes
ENSG00000232216	IGHV3-43	chr14:106926187-106926724	inf	5e-05	0.00579807	yes
ENSG00000211976	IGHV3-73	chr14:107210931-107211471	inf	5e-05	0.00579807	yes
ENSG00000254395	IGHV4-55	chr14:107062110-107062561	inf	5e-05	0.00579807	yes
ENSG00000211970	IGHV4-61	chr14:107095125-107095662	inf	5e-05	0.00579807	yes
ENSG00000259261	IGHV4OR15-8	chr15:22472917-22473353	inf	5e-05	0.00579807	yes
ENSG00000244575	IGKV1-27	chr2:89512907-89513413	inf	5e-05	0.00579807	yes
ENSG00000240671	IGKV1-8	chr2:89291927-89292450	inf	5e-05	0.00579807	yes
ENSG00000241244	IGKV1D-16	chr2:90139077-90139580	inf	5e-05	0.00579807	yes
ENSG00000239975	IGKV1D-33	chr2:89952791-89953355	inf	5e-05	0.00579807	yes
ENSG00000251546	IGKV1D-39	chr2:89901291-89901791	inf	5e-05	0.00579807	yes
ENSG00000239819	IGKV1D-8	chr2:90259592-90260248	inf	5e-05	0.00579807	yes
ENSG00000254098	IGKV2-26	chr2:89495583-89496317	inf	5e-05	0.00579807	yes
ENSG00000242534	IGKV2D-28	chr2:89998788-89999564	inf	5e-05	0.00579807	yes
ENSG00000243264	IGKV2D-29	chr2:89986321-89987079	inf	5e-05	0.00579807	yes
ENSG00000243063	IGKV3-7	chr2:89277986-89278600	inf	5e-05	0.00579807	yes
ENSG00000235896	IGKV3D-7	chr2:90273678-90274235	inf	5e-05	0.00579807	yes
ENSG00000211611	IGKV6-21	chr2:89459234-89459850	inf	5e-05	0.00579807	yes
ENSG00000211655	IGLV1-36	chr22:22786295-22786802	inf	5e-05	0.00579807	yes
ENSG00000211665	IGLV3-16	chr22:23089869-23090398	inf	5e-05	0.00579807	yes
ENSG00000211659	IGLV3-25	chr22:23029189-23029735	inf	5e-05	0.00579807	yes
ENSG00000211658	IGLV3-27	chr22:23010757-23011276	inf	5e-05	0.00579807	yes
ENSG00000211670	IGLV3-9	chr22:23161506-23162253	inf	5e-05	0.00579807	yes
ENSG00000211650	IGLV5-45	chr22:22730354-22730874	inf	5e-05	0.00579807	yes
ENSG00000211649	IGLV7-46	chr22:22723981-22724454	inf	5e-05	0.00579807	yes
ENSG00000102794	IRG1	chr13:77522631-77532777	inf	5e-05	0.00579807	yes
ENSG00000167751	KLK2	chr19:51364823-51383823	inf	5e-05	0.00579807	yes
ENSG00000167749	KLK4	chr19:51409607-51413994	inf	5e-05	0.00579807	yes
ENSG00000271216	LINC01050	chr13:43384501-43386698	inf	5e-05	0.00579807	yes
ENSG00000185155	MIXL1	chr1:226411318-226414755	inf	5e-05	0.00579807	yes
ENSG00000172551	MUCL1	chr12:55224302-55252177	inf	5e-05	0.00579807	yes
ENSG00000203805	PPAPDC1A	chr10:122216465-122349367	inf	5e-05	0.00579807	yes
ENSG00000054356	PTPRN	chr2:220154344-220174370	inf	5e-05	0.00579807	yes
ENSG00000259225	RP11-1008C21.1	chr15:38276966-38354541	inf	5e-05	0.00579807	yes
ENSG00000267452	RP11-1018N14.5	chr17:49512787-49523163	inf	5e-05	0.00579807	yes
ENSG00000259760	RP11-20G13.2	chr15:99936817-99941520	inf	5e-05	0.00579807	yes
ENSG00000259590	RP11-20G13.3	chr15:99935383-99936798	inf	5e-05	0.00579807	yes
ENSG00000232679	RP11-400N13.3	chr1:222215046-222238105	inf	5e-05	0.00579807	yes
ENSG00000230615	RP5-1198O20.4	chr1:44501797-44570647	inf	5e-05	0.00579807	yes
ENSG00000167105	TMEM92	chr17:48348766-48358844	inf	5e-05	0.00579807	yes
ENSG00000160183	TMPRSS3	chr21:43791998-43816955	inf	5e-05	0.00579807	yes
ENSG00000105048	TNNT1	chr19:55644161-55660722	inf	5e-05	0.00579807	yes
ENSG00000211799	TRAV19	chr14:22475750-22476420	inf	5e-05	0.00579807	yes
ENSG00000184937	WT1	chr11:32409320-32480315	inf	5e-05	0.00579807	yes
ENSG00000168334	XIRP1	chr3:39224700-39234087	inf	5e-05	0.00579807	yes
ENSG00000256340	ABCC6P1	chr16:18581769-18609650	-inf	5e-05	0.00579807	yes
ENSG00000233760	AC004947.2	chr7:26591440-26596819	-inf	5e-05	0.00579807	yes
ENSG00000130234	ACE2	chrX:15579155-15620271	-inf	5e-05	0.00579807	yes
ENSG00000181997	AQP7P2	chr9:69633977-69650004	-inf	5e-05	0.00579807	yes
ENSG00000166183	ASPG	chr14:104552015-104579098	-inf	5e-05	0.00579807	yes
ENSG00000071991	CDH19	chr18:64168319-64271375	-inf	5e-05	0.00579807	yes
ENSG00000235832	CNN2P3	chr9:69498581-69499487	-inf	5e-05	0.00579807	yes
ENSG00000250961	CTD-2023N9.1	chr5:56690886-56829251	-inf	5e-05	0.00579807	yes
ENSG00000184845	DRD1	chr5:174867041-174871211	-inf	5e-05	0.00579807	yes
ENSG00000080224	EPHA6	chr3:96533424-97471304	-inf	5e-05	0.00579807	yes
ENSG00000178568	ERBB4	chr2:212240445-213403565	-inf	5e-05	0.00579807	yes
ENSG00000089356	FXYD3	chr19:35606731-35615228	-inf	5e-05	0.00579807	yes
ENSG00000128242	GAL3ST1	chr22:30950621-30970574	-inf	5e-05	0.00579807	yes
ENSG00000132139	GAS2L2	chr17:34071529-34079897	-inf	5e-05	0.00579807	yes
ENSG00000206172	HBA1	chr16:226678-227521	-inf	5e-05	0.00579807	yes
ENSG00000182255	KCNA4	chr11:30031287-30038570	-inf	5e-05	0.00579807	yes
ENSG00000187398	LUZP2	chr11:24518515-25104150	-inf	5e-05	0.00579807	yes
ENSG00000141639	MAPK4	chr18:48086447-48258194	-inf	5e-05	0.00579807	yes
ENSG00000015520	NPC1L1	chr7:44552133-44580914	-inf	5e-05	0.00579807	yes
ENSG00000125851	PCSK2	chr20:17206751-17465223	-inf	5e-05	0.00579807	yes
ENSG00000143125	PROK1	chr1:110993821-110999976	-inf	5e-05	0.00579807	yes
ENSG00000106278	PTPRZ1	chr7:121513142-121702090	-inf	5e-05	0.00579807	yes
ENSG00000189431	RASSF10	chr11:13022636-13032647	-inf	5e-05	0.00579807	yes
ENSG00000243738	RN7SL181P	chr9:123940414-124095121	-inf	5e-05	0.00579807	yes
ENSG00000259347	RP11-798K3.2	chr15:67278698-67351591	-inf	5e-05	0.00579807	yes
ENSG00000079689	SCGN	chr6:25652463-25702011	-inf	5e-05	0.00579807	yes
ENSG00000197891	SLC22A12	chr11:64358112-64369820	-inf	5e-05	0.00579807	yes
ENSG00000092377	TBL1Y	chrY:6778726-6959724	-inf	5e-05	0.00579807	yes
ENSG00000157150	TIMP4	chr3:12045875-12232900	-7.07879	0.0001	0.0101442	yes
ENSG00000151632	AKR1C2	chr10:5029966-5060223	-6.5372	0.0001	0.0101442	yes
ENSG00000105357	MYH14	chr19:50691442-50813802	-5.64614	0.0001	0.0101442	yes
ENSG00000129596	CDO1	chr5:115140429-115152651	-5.61659	0.0001	0.0101442	yes
ENSG00000166165	CKB	chr14:103985995-103989448	-5.17781	0.0001	0.0101442	yes
ENSG00000124253	PCK1	chr20:56136135-56141513	-5.0568	0.0001	0.0101442	yes
ENSG00000112186	CAP2	chr6:17393446-17558023	-4.93116	0.0001	0.0101442	yes
ENSG00000150471	LPHN3	chr4:62066975-63031272	-4.9079	0.0001	0.0101442	yes
ENSG00000182263	FIGN	chr2:164449905-164592522	-4.64874	0.0001	0.0101442	yes
ENSG00000140538	NTRK3	chr15:88418229-88814297	-4.3821	0.0001	0.0101442	yes
ENSG00000160307	S100B	chr21:48018874-48025121	-4.29753	0.0001	0.0101442	yes
ENSG00000151276	MAGI1	chr3:65339199-66024509	-3.70629	0.0001	0.0101442	yes
ENSG00000122378	FAM213A	chr10:82167584-82192753	-3.54513	0.0001	0.0101442	yes
ENSG00000131711	MAP1B	chr5:71403060-71505395	-3.24462	0.0001	0.0101442	yes
ENSG00000169908	TM4SF1	chr3:149086808-149104370	-3.07469	0.0001	0.0101442	yes
ENSG00000000938	FGR	chr1:27938574-27961788	3.30832	0.0001	0.0101442	yes
ENSG00000182866	LCK	chr1:32716839-32751766	3.39658	0.0001	0.0101442	yes
ENSG00000130208	APOC1	chr19:45417503-45422606	3.40399	0.0001	0.0101442	yes
ENSG00000105639	JAK3	chr19:17935588-17958880	3.41676	0.0001	0.0101442	yes
ENSG00000115956	PLEK	chr2:68588345-68624585	3.52147	0.0001	0.0101442	yes
ENSG00000172578	KLHL6	chr3:183205318-183273477	3.54354	0.0001	0.0101442	yes
ENSG00000132182	NUP210	chr3:13357736-13461809	3.64598	0.0001	0.0101442	yes
ENSG00000115165	CYTIP	chr2:158271130-158345473	3.68968	0.0001	0.0101442	yes
ENSG00000105122	RASAL3	chr19:15562434-15575382	3.93266	0.0001	0.0101442	yes
ENSG00000160791	CCR5	chr3:46406445-46448550	3.94146	0.0001	0.0101442	yes
ENSG00000117091	CD48	chr1:160639937-160681641	3.94341	0.0001	0.0101442	yes
ENSG00000128340	RAC2	chr22:37621300-37640488	3.99171	0.0001	0.0101442	yes
ENSG00000108846	ABCC3	chr17:48712137-48769613	4.1934	0.0001	0.0101442	yes
ENSG00000173762	CD7	chr17:80272743-80275478	4.21328	0.0001	0.0101442	yes
ENSG00000168421	RHOH	chr4:40192672-40248587	4.23657	0.0001	0.0101442	yes
ENSG00000017483	SLC38A5	chrX:48316919-48328644	4.42128	0.0001	0.0101442	yes
ENSG00000162493	PDPN	chr1:13909959-13944452	4.65503	0.0001	0.0101442	yes
ENSG00000102096	PIM2	chrX:48770458-48776301	5.25377	0.0001	0.0101442	yes
ENSG00000111424	VDR	chr12:48235319-48336831	5.26897	0.0001	0.0101442	yes
ENSG00000143546	S100A8	chr1:153362507-153363664	5.43232	0.0001	0.0101442	yes
ENSG00000102962	CCL22	chr16:57392683-57400102	6.64278	0.0001	0.0101442	yes
ENSG00000211677	IGLC2	chr22:23243155-23243617	7.83434	0.0001	0.0101442	yes
ENSG00000233834	AC005083.1	chr7:20257199-20261323	inf	0.0001	0.0101442	yes
ENSG00000242580	IGKV1D-43	chr2:90248738-90249395	inf	0.0001	0.0101442	yes
ENSG00000149635	OCSTAMP	chr20:45169584-45179213	inf	0.0001	0.0101442	yes
ENSG00000267530	AC006273.5	chr19:782754-785080	-inf	0.0001	0.0101442	yes
ENSG00000203886	CYP17A1-AS1	chr10:104590287-104597290	-inf	0.0001	0.0101442	yes
ENSG00000206159	GYG2P1	chrY:14474826-14532255	-inf	0.0001	0.0101442	yes
ENSG00000183783	KCTD8	chr4:44175925-44450824	-inf	0.0001	0.0101442	yes
ENSG00000174595	KLF14	chr7:130417400-130418888	-inf	0.0001	0.0101442	yes
ENSG00000253177	RP11-100L22.1	chr8:93681063-93691822	-inf	0.0001	0.0101442	yes
ENSG00000271239	RP11-238F2.1	chr17:68774744-68775371	-inf	0.0001	0.0101442	yes
ENSG00000255864	RP11-444D3.1	chr12:24366189-24715524	-inf	0.0001	0.0101442	yes
ENSG00000166819	PLIN1	chr15:90207595-90234014	-7.60466	0.00015	0.0136048	yes
ENSG00000009950	MLXIPL	chr7:73007523-73038873	-7.48051	0.00015	0.0136048	yes
ENSG00000163075	PCDP1	chr2:120302007-120419827	-7.02382	0.00015	0.0136048	yes
ENSG00000018625	ATP1A2	chr1:160085548-160113381	-6.63545	0.00015	0.0136048	yes
ENSG00000186868	MAPT	chr17:43921016-44105700	-5.76384	0.00015	0.0136048	yes
ENSG00000078549	ADCYAP1R1	chr7:31092075-31151089	-5.6365	0.00015	0.0136048	yes
ENSG00000109819	PPARGC1A	chr4:23562545-23905712	-5.40139	0.00015	0.0136048	yes
ENSG00000010319	SEMA3G	chr3:52467068-52479101	-4.43399	0.00015	0.0136048	yes
ENSG00000196139	AKR1C3	chr10:5077545-5149878	-4.15752	0.00015	0.0136048	yes
ENSG00000271738	RP11-137H2.6	chr10:82194764-82196869	-4.03068	0.00015	0.0136048	yes
ENSG00000169692	AGPAT2	chr9:139567594-139581875	-3.68456	0.00015	0.0136048	yes
ENSG00000103034	NDRG4	chr16:58496749-58547532	-3.52142	0.00015	0.0136048	yes
ENSG00000130707	ASS1	chr9:133320315-133376661	-3.44653	0.00015	0.0136048	yes
ENSG00000161570	CCL5	chr17:34195970-34212867	3.25361	0.00015	0.0136048	yes
ENSG00000171860	C3AR1	chr12:8210897-8219067	3.27011	0.00015	0.0136048	yes
ENSG00000066336	SPI1	chr11:47376410-47400127	3.36089	0.00015	0.0136048	yes
ENSG00000163823	CCR1	chr3:46205095-46308197	3.37958	0.00015	0.0136048	yes
ENSG00000232629	HLA-DQB2	chr6:32723874-32731311	3.42559	0.00015	0.0136048	yes
ENSG00000137462	TLR2	chr4:154622651-154626851	3.81591	0.00015	0.0136048	yes
ENSG00000143119	CD53	chr1:111415774-111442550	3.88253	0.00015	0.0136048	yes
ENSG00000237541	HLA-DQA2	chr6:32709118-32714992	4.20587	0.00015	0.0136048	yes
ENSG00000160883	HK3	chr5:176237477-176326333	4.20621	0.00015	0.0136048	yes
ENSG00000120217	CD274	chr9:5450502-5470566	4.25568	0.00015	0.0136048	yes
ENSG00000119714	GPR68	chr14:91698875-91720269	4.44981	0.00015	0.0136048	yes
ENSG00000142621	FHAD1	chr1:15573767-15726779	5.23428	0.00015	0.0136048	yes
ENSG00000090104	RGS1	chr1:192544856-192549161	5.50591	0.00015	0.0136048	yes
ENSG00000198759	EGFL6	chrX:13587723-13651694	5.75018	0.00015	0.0136048	yes
ENSG00000060718	COL11A1	chr1:103342022-103574052	7.23085	0.00015	0.0136048	yes
ENSG00000211899	IGHM	chr14:106320348-106322323	7.43595	0.00015	0.0136048	yes
ENSG00000227744	AC114788.2	chr2:239840997-239847965	inf	0.00015	0.0136048	yes
ENSG00000181577	C6orf223	chr6:43963459-44045689	inf	0.00015	0.0136048	yes
ENSG00000168243	GNG4	chr1:235710986-235814054	inf	0.00015	0.0136048	yes
ENSG00000211972	IGHV3-66	chr14:107131032-107131560	inf	0.00015	0.0136048	yes
ENSG00000261742	LINC00922	chr16:65224875-65610203	inf	0.00015	0.0136048	yes
ENSG00000263655	RP11-25L3.3	chr18:71581639-71701396	inf	0.00015	0.0136048	yes
ENSG00000134216	CHIA	chr1:111833483-111866697	-inf	0.00015	0.0136048	yes
ENSG00000054179	ENTPD2	chr9:139942549-139948497	-inf	0.00015	0.0136048	yes
ENSG00000166104	hsa-mir-7162	chr15:62520094-62545434	-inf	0.00015	0.0136048	yes
ENSG00000187715	KBTBD12	chr3:127634074-127706514	-inf	0.00015	0.0136048	yes
ENSG00000183695	MRGPRX2	chr11:19076001-19082228	-inf	0.00015	0.0136048	yes
ENSG00000139304	PTPRQ	chr12:80799773-81072802	-inf	0.00015	0.0136048	yes
ENSG00000228971	RP11-286B14.1	chr1:95975671-96247898	-inf	0.00015	0.0136048	yes
ENSG00000144908	ALDH1L1	chr3:125822411-125929012	-6.89622	0.0002	0.0167698	yes
ENSG00000168004	HRASLS5	chr11:63228875-63258666	-6.78713	0.0002	0.0167698	yes
ENSG00000158445	KCNB1	chr20:47980413-48099184	-5.85821	0.0002	0.0167698	yes
ENSG00000113296	THBS4	chr5:79287133-79379477	-5.82862	0.0002	0.0167698	yes
ENSG00000130762	ARHGEF16	chr1:3370989-3397677	-5.32119	0.0002	0.0167698	yes
ENSG00000162444	RBP7	chr1:10057263-10076078	-5.26737	0.0002	0.0167698	yes
ENSG00000129682	FGF13	chrX:137713734-138304939	-5.02277	0.0002	0.0167698	yes
ENSG00000131471	AOC3	chr17:41003200-41010147	-4.8668	0.0002	0.0167698	yes
ENSG00000114812	VIPR1	chr3:42530790-42579059	-4.65862	0.0002	0.0167698	yes
ENSG00000164619	BMPER	chr7:33944522-34195484	-4.22201	0.0002	0.0167698	yes
ENSG00000162817	C1orf115	chr1:220863186-220872499	-4.00512	0.0002	0.0167698	yes
ENSG00000126016	AMOT	chrX:112017730-112084043	-3.86095	0.0002	0.0167698	yes
ENSG00000165124	SVEP1	chr9:113127530-113342160	-3.71482	0.0002	0.0167698	yes
ENSG00000198947	DMD	chrX:31115793-33357558	-3.59688	0.0002	0.0167698	yes
ENSG00000154856	APCDD1	chr18:10454624-10489945	-3.59328	0.0002	0.0167698	yes
ENSG00000142910	TINAGL1	chr1:32042115-32053288	-3.45684	0.0002	0.0167698	yes
ENSG00000124785	NRN1	chr6:5998231-6007200	-3.3606	0.0002	0.0167698	yes
ENSG00000165025	SYK	chr9:93564068-93660831	3.22565	0.0002	0.0167698	yes
ENSG00000169403	PTAFR	chr1:28473676-28520447	3.31799	0.0002	0.0167698	yes
ENSG00000133805	AMPD3	chr11:10329859-10529126	3.52316	0.0002	0.0167698	yes
ENSG00000007264	MATK	chr19:3777970-3802127	3.66828	0.0002	0.0167698	yes
ENSG00000198851	CD3E	chr11:118175259-118186890	3.72427	0.0002	0.0167698	yes
ENSG00000101194	SLC17A9	chr20:61584051-61599949	3.74349	0.0002	0.0167698	yes
ENSG00000167208	SNX20	chr16:50700121-50715264	3.95374	0.0002	0.0167698	yes
ENSG00000140678	ITGAX	chr16:31366454-31394318	4.68911	0.0002	0.0167698	yes
ENSG00000018280	SLC11A1	chr2:219246751-219261617	4.92338	0.0002	0.0167698	yes
ENSG00000006075	CCL3	chr17:34400225-34417515	5.40399	0.0002	0.0167698	yes
ENSG00000133101	CCNA1	chr13:37005966-37017019	inf	0.0002	0.0167698	yes
ENSG00000270472	IGHV3OR16-9	chr16:32019758-32096106	inf	0.0002	0.0167698	yes
ENSG00000224607	IGKV1D-27	chr2:90007676-90008154	inf	0.0002	0.0167698	yes
ENSG00000211647	IGLV5-48	chr22:22707288-22707781	inf	0.0002	0.0167698	yes
ENSG00000223477	LINC00842	chr10:47011752-47174093	-inf	0.0002	0.0167698	yes
ENSG00000114757	PEX5L	chr3:179512745-179754841	-7.20946	0.00025	0.019878	yes
ENSG00000177098	SCN4B	chr11:118004091-118023603	-4.12991	0.00025	0.019878	yes
ENSG00000173208	ABCD2	chr12:39943834-40013553	-4.01192	0.00025	0.019878	yes
ENSG00000069702	TGFBR3	chr1:92145901-92371892	-3.31225	0.00025	0.019878	yes
ENSG00000221968	FADS3	chr11:61640990-61659523	-3.27755	0.00025	0.019878	yes
ENSG00000138796	HADH	chr4:108910869-108956331	-3.23309	0.00025	0.019878	yes
ENSG00000198879	SFMBT2	chr10:7200585-7453450	3.13229	0.00025	0.019878	yes
ENSG00000106683	LIMK1	chr7:73497262-73536855	3.15749	0.00025	0.019878	yes
ENSG00000143851	PTPN7	chr1:202116140-202130716	3.65974	0.00025	0.019878	yes
ENSG00000115919	KYNU	chr2:143635066-143799890	4.37954	0.00025	0.019878	yes
ENSG00000129277	CCL4	chr17:34430982-34433014	4.70598	0.00025	0.019878	yes
ENSG00000211957	IGHV3-35	chr14:106845322-106845789	inf	0.00025	0.019878	yes
ENSG00000159556	ISL2	chr15:76629064-76634817	inf	0.00025	0.019878	yes
ENSG00000227496	RP11-145A3.1	chr1:225888305-225939945	inf	0.00025	0.019878	yes
ENSG00000233306	TRGV2	chr7:38402464-38403119	inf	0.00025	0.019878	yes
ENSG00000259129	LINC00648	chr14:48234156-48264295	-inf	0.00025	0.019878	yes
ENSG00000070193	FGF10	chr5:44303645-44414091	-5.78118	0.0003	0.0225666	yes
ENSG00000163710	PCOLCE2	chr3:142534763-142608045	-5.60896	0.0003	0.0225666	yes
ENSG00000144331	ZNF385B	chr2:180306708-180726232	-5.34452	0.0003	0.0225666	yes
ENSG00000135917	SLC19A3	chr2:228549925-228582728	-5.0346	0.0003	0.0225666	yes
ENSG00000182851	GPIHBP1	chr8:144295067-144299044	-5.00538	0.0003	0.0225666	yes
ENSG00000170011	MYRIP	chr3:39850404-40301812	-4.39835	0.0003	0.0225666	yes
ENSG00000198848	CES1	chr16:55836762-55867249	-3.01545	0.0003	0.0225666	yes
ENSG00000110031	LPXN	chr11:58294343-58345693	3.12313	0.0003	0.0225666	yes
ENSG00000060982	BCAT1	chr12:24964294-25113092	3.23746	0.0003	0.0225666	yes
ENSG00000089041	P2RX7	chr12:121570621-121623876	3.37273	0.0003	0.0225666	yes
ENSG00000105664	COMP	chr19:18893582-18902123	3.38665	0.0003	0.0225666	yes
ENSG00000117676	RPS6KA1	chr1:26856251-26901521	3.45326	0.0003	0.0225666	yes
ENSG00000013725	CD6	chr11:60739114-60787849	3.57931	0.0003	0.0225666	yes
ENSG00000101916	TLR8	chrX:12920935-12941288	3.78265	0.0003	0.0225666	yes
ENSG00000140379	BCL2A1	chr15:80253230-80263788	5.82865	0.0003	0.0225666	yes
ENSG00000237372	RP11-316P17.2	chr9:92316565-92334585	inf	0.0003	0.0225666	yes
ENSG00000211727	TRBV7-6	chr7:142139277-142139815	inf	0.0003	0.0225666	yes
ENSG00000237949	LINC00844	chr10:60759385-60761303	-inf	0.0003	0.0225666	yes
ENSG00000124003	MOGAT1	chr2:223536504-223574649	-inf	0.0003	0.0225666	yes
ENSG00000230058	RP11-172E9.2	chr13:40918093-40924440	-inf	0.0003	0.0225666	yes
ENSG00000147573	TRIM55	chr8:67039130-67087720	-inf	0.0003	0.0225666	yes
ENSG00000123612	ACVR1C	chr2:158383278-158485517	-7.84667	0.00035	0.025496	yes
ENSG00000163083	INHBB	chr2:121103718-121109384	-4.19524	0.00035	0.025496	yes
ENSG00000106511	MEOX2	chr7:15650836-15726437	-3.51933	0.00035	0.025496	yes
ENSG00000197093	GAL3ST4	chr7:99756866-99766373	3.47323	0.00035	0.025496	yes
ENSG00000105989	WNT2	chr7:116916684-116963343	3.95389	0.00035	0.025496	yes
ENSG00000102445	KIAA0226L	chr13:46916138-47012325	4.06698	0.00035	0.025496	yes
ENSG00000169071	ROR2	chr9:94325372-94712444	4.67622	0.00035	0.025496	yes
ENSG00000122877	EGR2	chr10:64571755-64679660	4.72109	0.00035	0.025496	yes
ENSG00000211679	IGLC3	chr22:23248511-23248973	10.6634	0.00035	0.025496	yes
ENSG00000232294	RP4-715N11.2	chr20:51288455-51307468	inf	0.00035	0.025496	yes
ENSG00000168333	C8orf22	chr8:49966869-49988649	-inf	0.00035	0.025496	yes
ENSG00000269067	ZNF728	chr19:23158269-23185978	-inf	0.00035	0.025496	yes
ENSG00000165868	HSPA12A	chr10:118423206-118502085	-3.78848	0.0004	0.02782	yes
ENSG00000180354	MTURN	chr7:30174425-30202378	-3.66657	0.0004	0.02782	yes
ENSG00000162599	NFIA	chr1:61330930-61928465	-3.29899	0.0004	0.02782	yes
ENSG00000177303	CASKIN2	chr17:73496341-73511664	-3.10966	0.0004	0.02782	yes
ENSG00000127920	GNG11	chr7:93551010-93557922	-3.05651	0.0004	0.02782	yes
ENSG00000125968	ID1	chr20:30193085-30194318	-2.96839	0.0004	0.02782	yes
ENSG00000144891	AGTR1	chr3:148415570-148460795	-2.95195	0.0004	0.02782	yes
ENSG00000162551	ALPL	chr1:21835857-21904905	3.04387	0.0004	0.02782	yes
ENSG00000138821	SLC39A8	chr4:103172197-103371167	3.10185	0.0004	0.02782	yes
ENSG00000020633	RUNX3	chr1:25226001-25291612	3.11463	0.0004	0.02782	yes
ENSG00000038945	MSR1	chr8:15965386-16424999	3.15168	0.0004	0.02782	yes
ENSG00000105967	TFEC	chr7:115575201-115799950	3.56548	0.0004	0.02782	yes
ENSG00000145423	SFRP2	chr4:154701743-154710272	3.92552	0.0004	0.02782	yes
ENSG00000216490	IFI30	chr19:18263927-18288927	4.58293	0.0004	0.02782	yes
ENSG00000171956	FOXB1	chr15:60296420-60353929	inf	0.0004	0.02782	yes
ENSG00000095752	IL11	chr19:55875756-55881831	inf	0.0004	0.02782	yes
ENSG00000235304	RP11-265P11.2	chrX:39164209-39186616	inf	0.0004	0.02782	yes
ENSG00000170054	SERPINA9	chr14:94896969-94946026	inf	0.0004	0.02782	yes
ENSG00000207392	SNORA20	chr6:160090088-160210781	inf	0.0004	0.02782	yes
ENSG00000182732	RGS6	chr14:72399155-73061833	-6.04841	0.00045	0.0302788	yes
ENSG00000120156	TEK	chr9:27109138-27230173	-3.21062	0.00045	0.0302788	yes
ENSG00000074527	NTN4	chr12:96043030-96184930	-3.02417	0.00045	0.0302788	yes
ENSG00000170017	ALCAM	chr3:105085752-105295744	2.9052	0.00045	0.0302788	yes
ENSG00000100368	CSF2RB	chr22:37309669-37336491	2.9958	0.00045	0.0302788	yes
ENSG00000115085	ZAP70	chr2:98330022-98356325	3.16715	0.00045	0.0302788	yes
ENSG00000131979	GCH1	chr14:55308725-55369570	3.26542	0.00045	0.0302788	yes
ENSG00000171729	TMEM51	chr1:15479027-15546976	3.48023	0.00045	0.0302788	yes
ENSG00000227507	LTB	chr6:31548301-31550299	3.66375	0.00045	0.0302788	yes
ENSG00000166091	CMTM5	chr14:23846016-23848981	-inf	0.00045	0.0302788	yes
ENSG00000250343	CTC-255N20.1	chr5:146559766-146614422	-inf	0.00045	0.0302788	yes
ENSG00000260102	LINC01070	chr13:112851663-112855314	-inf	0.00045	0.0302788	yes
ENSG00000206549	PRSS50	chr3:46753604-46854064	-inf	0.00045	0.0302788	yes
ENSG00000167434	CA4	chr17:58227296-58248260	-7.71534	0.0005	0.0324416	yes
ENSG00000106484	MEST	chr7:130125882-130148500	-4.96276	0.0005	0.0324416	yes
ENSG00000146374	RSPO3	chr6:127439748-127518910	-3.50444	0.0005	0.0324416	yes
ENSG00000132688	NES	chr1:156638554-156647189	-3.03269	0.0005	0.0324416	yes
ENSG00000169744	LDB2	chr4:16402052-16900432	-2.98008	0.0005	0.0324416	yes
ENSG00000023902	PLEKHO1	chr1:150121372-150136916	2.89245	0.0005	0.0324416	yes
ENSG00000171812	COL8A2	chr1:36560836-36590821	3.00591	0.0005	0.0324416	yes
ENSG00000095383	TBC1D2	chr9:100961310-101017915	3.03911	0.0005	0.0324416	yes
ENSG00000128604	IRF5	chr7:128577665-128590089	3.10445	0.0005	0.0324416	yes
ENSG00000139626	ITGB7	chr12:53585101-53601091	3.58663	0.0005	0.0324416	yes
ENSG00000012779	ALOX5	chr10:45869660-45948569	3.66718	0.0005	0.0324416	yes
ENSG00000146232	NFKBIE	chr6:44225902-44233500	3.69867	0.0005	0.0324416	yes
ENSG00000078098	FAP	chr2:163016271-163101661	3.74305	0.0005	0.0324416	yes
ENSG00000093072	CECR1	chr22:17660193-17702879	3.83309	0.0005	0.0324416	yes
ENSG00000120436	GPR31	chr6:167559901-167610401	inf	0.0005	0.0324416	yes
ENSG00000204866	IGFL2	chr19:46604379-46706340	inf	0.0005	0.0324416	yes
ENSG00000156750	AQP7P3	chr9:42845767-42876505	-inf	0.0005	0.0324416	yes
ENSG00000231246	RP5-965F6.2	chr1:112719855-112903150	-inf	0.0005	0.0324416	yes
ENSG00000242808	SOX2-OT	chr3:180701496-181554668	-inf	0.0005	0.0324416	yes
ENSG00000181856	SLC2A4	chr17:7184985-7197934	-6.98159	0.00055	0.0345635	yes
ENSG00000092445	TYRO3	chr15:41849872-41871536	-4.02861	0.00055	0.0345635	yes
ENSG00000163485	ADORA1	chr1:203059781-203136533	-3.99762	0.00055	0.0345635	yes
ENSG00000185100	ADSSL1	chr14:105190522-105213662	-3.68066	0.00055	0.0345635	yes
ENSG00000103647	CORO2B	chr15:68871307-69020145	-3.39079	0.00055	0.0345635	yes
ENSG00000146648	EGFR	chr7:55086713-55324313	-3.16813	0.00055	0.0345635	yes
ENSG00000198821	CD247	chr1:167399876-167487847	3.34454	0.00055	0.0345635	yes
ENSG00000153563	CD8A	chr2:87011728-87035519	3.54222	0.00055	0.0345635	yes
ENSG00000004468	CD38	chr4:15779897-15854853	3.67689	0.00055	0.0345635	yes
ENSG00000166145	SPINT1	chr15:41128005-41150405	3.8778	0.00055	0.0345635	yes
ENSG00000137673	MMP7	chr11:102391238-102401484	4.06498	0.00055	0.0345635	yes
ENSG00000104415	WISP1	chr8:134203281-134242587	4.82195	0.00055	0.0345635	yes
ENSG00000103522	IL21R	chr16:27413482-27464714	5.4233	0.00055	0.0345635	yes
ENSG00000211673	IGLV3-1	chr22:23222885-23223576	8.12371	0.00055	0.0345635	yes
ENSG00000239776	AC079949.1	chr12:127650615-127650672	inf	0.00055	0.0345635	yes
ENSG00000240041	IGHJ4	chr14:106330424-106330470	inf	0.00055	0.0345635	yes
ENSG00000211639	IGLV4-60	chr22:22516591-22517074	inf	0.00055	0.0345635	yes
ENSG00000133401	PDZD2	chr5:31639516-32122047	-4.92102	0.0006	0.036445	yes
ENSG00000165731	RET	chr10:43572474-43625799	-4.22412	0.0006	0.036445	yes
ENSG00000080493	SLC4A4	chr4:72053002-72437804	-4.02958	0.0006	0.036445	yes
ENSG00000134532	SOX5	chr12:23682439-24103966	-3.20673	0.0006	0.036445	yes
ENSG00000154330	PGM5	chr9:70921443-71145977	-3.19084	0.0006	0.036445	yes
ENSG00000251322	SHANK3	chr22:51112842-51171726	-3.14487	0.0006	0.036445	yes
ENSG00000105088	OLFM2	chr19:9964393-10047228	-3.10544	0.0006	0.036445	yes
ENSG00000114698	PLSCR4	chr3:145910125-145968966	-3.07295	0.0006	0.036445	yes
ENSG00000003989	SLC7A2	chr8:17354596-17428082	-2.8632	0.0006	0.036445	yes
ENSG00000074410	CA12	chr15:63613576-63674360	3.11789	0.0006	0.036445	yes
ENSG00000054967	RELT	chr11:73087308-73108519	3.41416	0.0006	0.036445	yes
ENSG00000211448	DIO2	chr14:80663872-80921812	3.78542	0.0006	0.036445	yes
ENSG00000186810	CXCR3	chrX:70835765-70838367	4.37462	0.0006	0.036445	yes
ENSG00000124256	ZBP1	chr20:56178901-56195632	4.42716	0.0006	0.036445	yes
ENSG00000122641	INHBA	chr7:41706765-41818986	5.65768	0.0006	0.036445	yes
ENSG00000170476	MZB1	chr5:138723168-138725770	8.59437	0.0006	0.036445	yes
ENSG00000228651	RP11-556E13.1	chr10:54316461-54515169	inf	0.0006	0.036445	yes
ENSG00000211805	TRAV24	chr14:22573619-22574123	inf	0.0006	0.036445	yes
ENSG00000226660	TRBV2	chr7:142000746-142001255	inf	0.0006	0.036445	yes
ENSG00000143340	FAM163A	chr1:179712297-179787326	-inf	0.0006	0.036445	yes
ENSG00000106128	GHRHR	chr7:30978283-31032869	-inf	0.0006	0.036445	yes
ENSG00000163431	LMOD1	chr1:201862969-201915715	-4.19723	0.00065	0.038583	yes
ENSG00000154556	SORBS2	chr4:186506597-186877806	-3.54541	0.00065	0.038583	yes
ENSG00000069122	GPR116	chr6:46820248-46922680	-3.36085	0.00065	0.038583	yes
ENSG00000154133	ROBO4	chr11:124753586-124768396	-3.27469	0.00065	0.038583	yes
ENSG00000169116	PARM1	chr4:75858304-75975325	-2.54147	0.00065	0.038583	yes
ENSG00000100055	CYTH4	chr22:37678067-37711382	2.81436	0.00065	0.038583	yes
ENSG00000112655	PTK7	chr6:43044005-43129457	3.0409	0.00065	0.038583	yes
ENSG00000145649	GZMA	chr5:54398475-54406080	3.34627	0.00065	0.038583	yes
ENSG00000122122	SASH3	chrX:128913954-128930939	3.43548	0.00065	0.038583	yes
ENSG00000224397	RP11-290F20.3	chr20:48884022-48896332	4.7078	0.00065	0.038583	yes
ENSG00000184106	TREML3P	chr6:41176291-41190382	inf	0.00065	0.038583	yes
ENSG00000112936	C7	chr5:40909353-40983041	-5.06064	0.0007	0.040469	yes
ENSG00000135144	DTX1	chr12:113494513-113535833	-3.80433	0.0007	0.040469	yes
ENSG00000127241	MASP1	chr3:186935941-187009810	-3.50524	0.0007	0.040469	yes
ENSG00000088367	EPB41L1	chr20:34679425-34820721	-3.47524	0.0007	0.040469	yes
ENSG00000116005	PCYOX1	chr2:70484517-70508323	-3.12307	0.0007	0.040469	yes
ENSG00000073712	FERMT2	chr14:53323985-53419153	-3.0259	0.0007	0.040469	yes
ENSG00000170989	S1PR1	chr1:101702443-101707074	-3.00834	0.0007	0.040469	yes
ENSG00000145416	MARCH1	chr4:164445449-165305202	3.38393	0.0007	0.040469	yes
ENSG00000086730	LAT2	chr7:73613981-73644161	3.57946	0.0007	0.040469	yes
ENSG00000005844	ITGAL	chr16:30483978-30534506	3.68964	0.0007	0.040469	yes
ENSG00000124813	RUNX2	chr6:44777053-45632086	4.72068	0.0007	0.040469	yes
ENSG00000173391	OLR1	chr12:10310901-10344400	6.98314	0.0007	0.040469	yes
ENSG00000147434	CHRNA6	chr8:42607762-42651535	inf	0.0007	0.040469	yes
ENSG00000134438	RAX	chr18:56934266-56941318	inf	0.0007	0.040469	yes
ENSG00000231013	AC013275.2	chr2:120197418-120282070	-inf	0.0007	0.040469	yes
ENSG00000261496	RP13-514E23.1	chr4:86933448-86935027	-inf	0.0007	0.040469	yes
ENSG00000105825	TFPI2	chr7:93220884-93540577	-5.13251	0.00075	0.0424589	yes
ENSG00000118804	FAM47E-STBD1	chr4:77135192-77232752	-4.07164	0.00075	0.0424589	yes
ENSG00000174899	C3orf55	chr3:157261034-157395538	-4.02857	0.00075	0.0424589	yes
ENSG00000151338	MIPOL1	chr14:37667117-38021566	-3.5352	0.00075	0.0424589	yes
ENSG00000213494	CCL14	chr17:34310326-34338658	-3.04244	0.00075	0.0424589	yes
ENSG00000172575	RASGRP1	chr15:38780303-38857776	3.10019	0.00075	0.0424589	yes
ENSG00000151651	ADAM8	chr10:135075906-135090372	3.61618	0.00075	0.0424589	yes
ENSG00000171310	CHST11	chr12:104849072-105155792	3.62467	0.00075	0.0424589	yes
ENSG00000100079	LGALS2	chr22:37966254-37978623	4.86218	0.00075	0.0424589	yes
ENSG00000211642	IGLV10-54	chr22:22569183-22569660	inf	0.00075	0.0424589	yes
ENSG00000197588	KLKP1	chr19:51385351-51399654	inf	0.00075	0.0424589	yes
ENSG00000237702	TRBV3-1	chr7:142008364-142008871	inf	0.00075	0.0424589	yes
ENSG00000172482	AGXT	chr2:241807895-241819919	-inf	0.00075	0.0424589	yes
ENSG00000179915	NRXN1	chr2:50145642-51259674	-inf	0.00075	0.0424589	yes
ENSG00000118004	COLEC11	chr2:3642425-3692048	-4.30555	0.0008	0.0442042	yes
ENSG00000126217	MCF2L	chr13:113548691-113754053	-3.47445	0.0008	0.0442042	yes
ENSG00000171992	SYNPO	chr5:149980641-150038782	-3.26044	0.0008	0.0442042	yes
ENSG00000000003	TSPAN6	chrX:99883666-99894988	-3.2091	0.0008	0.0442042	yes
ENSG00000005102	MEOX1	chr17:41717755-41739322	-2.98358	0.0008	0.0442042	yes
ENSG00000264198	RP11-94L15.2	chr17:37913973-37920089	3.27213	0.0008	0.0442042	yes
ENSG00000110448	CD5	chr11:60869866-60895324	3.51037	0.0008	0.0442042	yes
ENSG00000198246	SLC29A3	chr10:73079014-73123142	3.53125	0.0008	0.0442042	yes
ENSG00000169245	CXCL10	chr4:76932336-77033955	4.77943	0.0008	0.0442042	yes
ENSG00000144045	DQX1	chr2:74745257-74753463	inf	0.0008	0.0442042	yes
ENSG00000240204	SMKR1	chr7:129142319-129152773	inf	0.0008	0.0442042	yes
ENSG00000133636	NTS	chr12:86268072-86276770	-inf	0.0008	0.0442042	yes
ENSG00000134962	KLB	chr4:39408472-39453156	-7.94217	0.00085	0.0456215	yes
ENSG00000119927	GPAM	chr10:113909623-113975135	-7.87968	0.00085	0.0456215	yes
ENSG00000224940	PRRT4	chr7:127990378-128001739	-7.7953	0.00085	0.0456215	yes
ENSG00000122756	CNTFR	chr9:34551429-34590121	-7.20866	0.00085	0.0456215	yes
ENSG00000039537	C6	chr5:41142335-41261540	-7.0142	0.00085	0.0456215	yes
ENSG00000057294	PKP2	chr12:32943678-33049774	-5.16542	0.00085	0.0456215	yes
ENSG00000138685	FGF2	chr4:123747862-123844123	-4.42634	0.00085	0.0456215	yes
ENSG00000154188	ANGPT1	chr8:108261720-108510283	-3.37425	0.00085	0.0456215	yes
ENSG00000145390	USP53	chr4:120113927-120216672	-2.92773	0.00085	0.0456215	yes
ENSG00000131042	LILRB2	chr19:54777674-54785039	2.99762	0.00085	0.0456215	yes
ENSG00000229164	TRAC	chr14:23016446-23021097	3.0686	0.00085	0.0456215	yes
ENSG00000078081	LAMP3	chr3:182840000-182881627	3.5162	0.00085	0.0456215	yes
ENSG00000149418	ST14	chr11:130029456-130080271	3.55592	0.00085	0.0456215	yes
ENSG00000169896	ITGAM	chr16:31271310-31344213	3.73469	0.00085	0.0456215	yes
ENSG00000251442	LINC01094	chr4:79567056-79603853	4.55578	0.00085	0.0456215	yes
ENSG00000144550	CPNE9	chr3:9745490-9771592	inf	0.00085	0.0456215	yes
ENSG00000244734	HBB	chr11:5246693-5250625	-5.45454	0.0009	0.0472476	yes
ENSG00000165495	PKNOX2	chr11:125034582-125303285	-4.01256	0.0009	0.0472476	yes
ENSG00000064042	LIMCH1	chr4:41361623-41702061	-3.94441	0.0009	0.0472476	yes
ENSG00000102287	GABRE	chrX:151121595-151143152	-3.33065	0.0009	0.0472476	yes
ENSG00000130821	SLC6A8	chrX:152935184-152962048	-3.01299	0.0009	0.0472476	yes
ENSG00000172403	SYNPO2	chr4:119809995-119982402	-2.82743	0.0009	0.0472476	yes
ENSG00000145685	LHFPL2	chr5:77781037-78065844	2.89867	0.0009	0.0472476	yes
ENSG00000140511	HAPLN3	chr15:89420518-89438857	3.05489	0.0009	0.0472476	yes
ENSG00000113088	GZMK	chr5:54273691-54338672	3.1544	0.0009	0.0472476	yes
ENSG00000204482	LST1	chr6:31553900-31560762	3.64643	0.0009	0.0472476	yes
ENSG00000121807	CCR2	chr3:46395224-46402419	3.72628	0.0009	0.0472476	yes
ENSG00000169429	IL8	chr4:74606222-74609433	5.07135	0.0009	0.0472476	yes
ENSG00000205186	FABP9	chr8:82351670-82445510	-inf	0.0009	0.0472476	yes
ENSG00000244681	MTHFD2P1	chr3:95373266-95402037	-inf	0.0009	0.0472476	yes
ENSG00000183117	CSMD1	chr8:2792874-4852494	-10.9358	0.00095	0.0489299	yes
ENSG00000158966	CACHD1	chr1:64936427-65158741	-3.32293	0.00095	0.0489299	yes
ENSG00000070404	FSTL3	chr19:676391-683385	-3.05914	0.00095	0.0489299	yes
ENSG00000119535	CSF3R	chr1:36931643-36948879	3.07781	0.00095	0.0489299	yes
ENSG00000110934	BIN2	chr12:51674821-51718452	3.10188	0.00095	0.0489299	yes
ENSG00000129450	SIGLEC9	chr19:51628164-51639908	3.87118	0.00095	0.0489299	yes
ENSG00000104783	KCNN4	chr19:44270684-44285409	4.3107	0.00095	0.0489299	yes
ENSG00000163599	CTLA4	chr2:204732508-204738683	4.56233	0.00095	0.0489299	yes
ENSG00000167077	MEI1	chr22:42095502-42195460	4.56881	0.00095	0.0489299	yes
ENSG00000179593	ALOX15B	chr17:7942334-7952452	5.84674	0.00095	0.0489299	yes
ENSG00000185972	CCIN	chr9:36169388-36171329	inf	0.00095	0.0489299	yes
ENSG00000270999	CH17-132F21.1	chr2:90458200-90458671	inf	0.00095	0.0489299	yes
ENSG00000186152	LILRP1	chr19:55208382-55212683	inf	0.00095	0.0489299	yes
ENSG00000128253	RFPL2	chr22:32586421-32600718	inf	0.00095	0.0489299	yes
ENSG00000253214	RP11-1149M10.2	chr8:82066513-82076834	inf	0.00095	0.0489299	yes
ENSG00000120907	ADRA1A	chr8:26605666-26724790	-7.95834	0.001	0.0502953	no
ENSG00000261578	RP11-21L23.2	chr11:76511407-76515599	-4.84864	0.001	0.0502953	no
ENSG00000151892	GFRA1	chr10:117816443-118032979	-4.18113	0.001	0.0502953	no
ENSG00000068976	PYGM	chr11:64513860-64527769	-4.17631	0.001	0.0502953	no
ENSG00000113594	LIFR	chr5:38475064-38671318	-3.69658	0.001	0.0502953	no
ENSG00000166347	CYB5A	chr18:71920529-71959251	-2.83052	0.001	0.0502953	no
ENSG00000106366	SERPINE1	chr7:100770369-100782547	2.7695	0.001	0.0502953	no
ENSG00000155926	SLA	chr8:133879202-134147147	2.80018	0.001	0.0502953	no
ENSG00000011600	TYROBP	chr19:36395302-36399197	2.93483	0.001	0.0502953	no
ENSG00000183010	PYCR1	chr17:79890259-79905477	3.0307	0.001	0.0502953	no
ENSG00000112149	CD83	chr6:14117871-14137149	3.14364	0.001	0.0502953	no
ENSG00000066294	CD84	chr1:160506862-160549306	3.50413	0.001	0.0502953	no
ENSG00000225783	MIAT	chr22:27042391-27176170	3.54401	0.001	0.0502953	no
ENSG00000225370	AC011515.2	chr19:55182681-55184042	inf	0.001	0.0502953	no
ENSG00000225107	AC092484.1	chr2:146326861-146345592	inf	0.001	0.0502953	no
ENSG00000227531	RP11-202G18.1	chr9:113901525-114047116	inf	0.001	0.0502953	no
ENSG00000261039	RP11-417E7.2	chr6:169575400-169582835	inf	0.001	0.0502953	no
ENSG00000211812	TRAV26-2	chr14:22670476-22671262	inf	0.001	0.0502953	no
ENSG00000211696	TRGV8	chr7:38369943-38370536	inf	0.001	0.0502953	no
ENSG00000225655	RP11-143M1.2	chr9:52451-88826	-inf	0.001	0.0502953	no
ENSG00000111058	ACSS3	chr12:81186298-81650533	-3.74931	0.00105	0.0522837	no
ENSG00000167178	ISLR2	chr15:74392651-74430881	-3.46503	0.00105	0.0522837	no
ENSG00000132554	RGS22	chr8:100973163-101143496	-3.19076	0.00105	0.0522837	no
ENSG00000179604	CDC42EP4	chr17:71279762-71308314	-2.87747	0.00105	0.0522837	no
ENSG00000006210	CX3CL1	chr16:57406369-57418960	-2.69956	0.00105	0.0522837	no
ENSG00000110876	SELPLG	chr12:109015685-109035094	2.74527	0.00105	0.0522837	no
ENSG00000156711	MAPK13	chr6:36095585-36107842	3.67349	0.00105	0.0522837	no
ENSG00000047617	ANO2	chr12:5641034-6055398	-4.53392	0.0011	0.0538784	no
ENSG00000164736	SOX17	chr8:55370494-55373448	-3.28804	0.0011	0.0538784	no
ENSG00000167244	IGF2	chr11:2150341-2182571	-3.11817	0.0011	0.0538784	no
ENSG00000059804	SLC2A3	chr12:8071825-8088871	2.79892	0.0011	0.0538784	no
ENSG00000085265	FCN1	chr9:137801430-137809809	3.09319	0.0011	0.0538784	no
ENSG00000185811	IKZF1	chr7:50343719-50472799	3.12515	0.0011	0.0538784	no
ENSG00000112303	VNN2	chr6:133065008-133084598	3.24578	0.0011	0.0538784	no
ENSG00000188820	FAM26F	chr6:116781901-116784934	3.64048	0.0011	0.0538784	no
ENSG00000100453	GZMB	chr14:25064928-25126980	3.80788	0.0011	0.0538784	no
ENSG00000255833	TIFAB	chr5:134779904-134794387	3.95948	0.0011	0.0538784	no
ENSG00000172322	CLEC12A	chr12:10100735-10183205	4.60218	0.0011	0.0538784	no
ENSG00000204872	AC092653.5	chr2:73927753-73928432	inf	0.0011	0.0538784	no
ENSG00000204174	NPY4R	chr10:47011752-47174093	-inf	0.0011	0.0538784	no
ENSG00000158022	TRIM63	chr1:26377794-26394927	-inf	0.0011	0.0538784	no
ENSG00000101333	PLCB4	chr20:9049409-9461889	-3.55422	0.00115	0.0555558	no
ENSG00000180644	PRF1	chr10:72357103-72362531	2.77826	0.00115	0.0555558	no
ENSG00000095303	PTGS1	chr9:125132823-125157982	2.89007	0.00115	0.0555558	no
ENSG00000161929	SCIMP	chr17:5095378-5151364	3.71971	0.00115	0.0555558	no
ENSG00000122224	LY9	chr1:160765863-160798051	3.86391	0.00115	0.0555558	no
ENSG00000153898	MCOLN2	chr1:85391267-85462796	4.56976	0.00115	0.0555558	no
ENSG00000259905	PWRN1	chr15:24738283-24897277	-inf	0.00115	0.0555558	no
ENSG00000236751	RP1-30G7.2	chrX:46185358-46187080	-inf	0.00115	0.0555558	no
ENSG00000183463	URAD	chr13:28551850-28562791	-inf	0.00115	0.0555558	no
ENSG00000186458	DEFB132	chr20:238376-241737	-8.89371	0.0012	0.0567817	no
ENSG00000181092	ADIPOQ	chr3:186560462-186576252	-7.66212	0.0012	0.0567817	no
ENSG00000162409	PRKAA2	chr1:57110994-57181008	-7.42301	0.0012	0.0567817	no
ENSG00000182077	PTCHD3	chr10:27687115-27703297	-6.77905	0.0012	0.0567817	no
ENSG00000197261	C6orf141	chr6:49518112-49529620	-5.1924	0.0012	0.0567817	no
ENSG00000134363	FST	chr5:52776238-52782964	-3.30543	0.0012	0.0567817	no
ENSG00000152270	PDE3B	chr11:14665268-14892350	-2.92458	0.0012	0.0567817	no
ENSG00000138061	CYP1B1	chr2:38150329-38408997	2.73868	0.0012	0.0567817	no
ENSG00000168685	IL7R	chr5:35852796-35879705	2.94502	0.0012	0.0567817	no
ENSG00000154127	UBASH3B	chr11:122526382-122685181	3.32209	0.0012	0.0567817	no
ENSG00000155307	SAMSN1	chr21:15857548-16031142	3.32513	0.0012	0.0567817	no
ENSG00000111181	SLC6A12	chr12:299242-323736	4.02268	0.0012	0.0567817	no
ENSG00000231475	IGHV4-31	chr14:106805208-106805716	4.85987	0.0012	0.0567817	no
ENSG00000211776	TRAV2	chr14:22180543-22181066	inf	0.0012	0.0567817	no
ENSG00000226145	AC022596.6	chr17:16721296-16725893	-inf	0.0012	0.0567817	no
ENSG00000177994	C2orf73	chr2:54557170-54610879	-inf	0.0012	0.0567817	no
ENSG00000077616	NAALAD2	chr11:89864682-89926062	-4.30668	0.00125	0.0583645	no
ENSG00000125378	BMP4	chr14:54416453-54425479	-4.09464	0.00125	0.0583645	no
ENSG00000141449	GREB1L	chr18:18822202-19105378	-3.47738	0.00125	0.0583645	no
ENSG00000069431	ABCC9	chr12:21950334-22094336	-2.95722	0.00125	0.0583645	no
ENSG00000131831	RAI2	chrX:17818168-17879457	-2.71548	0.00125	0.0583645	no
ENSG00000228886	RP11-290D2.3	chr13:45911007-45965872	-2.5022	0.00125	0.0583645	no
ENSG00000118640	VAMP8	chr2:85788684-85809154	2.66117	0.00125	0.0583645	no
ENSG00000198502	HLA-DRB5	chr6:32485119-32498064	2.95683	0.00125	0.0583645	no
ENSG00000138964	PARVG	chr22:44568835-44615413	3.11655	0.00125	0.0583645	no
ENSG00000170819	BFSP2	chr3:133118838-133194066	inf	0.00125	0.0583645	no
ENSG00000172137	CALB2	chr16:71392615-71424341	-7.50237	0.0013	0.0597681	no
ENSG00000163884	KLF15	chr3:126061477-126076285	-4.70189	0.0013	0.0597681	no
ENSG00000189058	APOD	chr3:195295572-195311076	-3.24084	0.0013	0.0597681	no
ENSG00000174233	ADCY6	chr12:49159974-49182820	-3.19745	0.0013	0.0597681	no
ENSG00000144642	RBMS3	chr3:29305684-30051886	-3.10422	0.0013	0.0597681	no
ENSG00000181019	NQO1	chr16:69740898-69760854	-3.05172	0.0013	0.0597681	no
ENSG00000166501	PRKCB	chr16:23847321-24231932	2.79369	0.0013	0.0597681	no
ENSG00000161921	CXCL16	chr17:4634722-4643217	3.11278	0.0013	0.0597681	no
ENSG00000175352	NRIP3	chr11:9002122-9025596	3.83975	0.0013	0.0597681	no
ENSG00000126545	CSN1S1	chr4:70796798-70812289	-inf	0.0013	0.0597681	no
ENSG00000227888	FAM66A	chr8:12219526-12268510	-inf	0.0013	0.0597681	no
ENSG00000176194	CIDEA	chr18:12254317-12277594	-6.57974	0.00135	0.0613145	no
ENSG00000169302	STK32A	chr5:146614525-146767415	-5.28088	0.00135	0.0613145	no
ENSG00000184226	PCDH9	chr13:66876966-67804468	-4.96493	0.00135	0.0613145	no
ENSG00000175356	SCUBE2	chr11:9025708-9159661	-3.29431	0.00135	0.0613145	no
ENSG00000105374	NKG7	chr19:51874859-51875969	3.00324	0.00135	0.0613145	no
ENSG00000057657	PRDM1	chr6:106534194-106557814	3.21059	0.00135	0.0613145	no
ENSG00000116824	CD2	chr1:117297006-117311850	3.30617	0.00135	0.0613145	no
ENSG00000103257	SLC7A5	chr16:87863628-87903094	4.18649	0.00135	0.0613145	no
ENSG00000167286	CD3D	chr11:118209668-118213459	4.25899	0.00135	0.0613145	no
ENSG00000256128	LINC00944	chr12:127210815-127256957	inf	0.00135	0.0613145	no
ENSG00000124743	KLHL31	chr6:53512698-53530506	-7.09855	0.0014	0.0629653	no
ENSG00000205221	VIT	chr2:36923832-37041935	-4.63204	0.0014	0.0629653	no
ENSG00000160460	SPTBN4	chr19:40972147-41082370	-4.36548	0.0014	0.0629653	no
ENSG00000136237	RAPGEF5	chr7:22157855-22396763	-3.44305	0.0014	0.0629653	no
ENSG00000142185	TRPM2	chr21:45770045-45862964	3.25222	0.0014	0.0629653	no
ENSG00000131242	RAB11FIP4	chr17:29718641-29865236	3.3436	0.0014	0.0629653	no
ENSG00000126218	F10	chr13:113777127-113803843	-3.77192	0.00145	0.0642501	no
ENSG00000139910	NOVA1	chr14:26912298-27066960	-3.71019	0.00145	0.0642501	no
ENSG00000115504	EHBP1	chr2:62900985-63275775	-3.12424	0.00145	0.0642501	no
ENSG00000133083	DCLK1	chr13:36345477-36705443	-2.53268	0.00145	0.0642501	no
ENSG00000151790	TDO2	chr4:156750880-156841558	7.64763	0.00145	0.0642501	no
ENSG00000262874	C19orf84	chr19:51891542-51893828	inf	0.00145	0.0642501	no
ENSG00000173253	DMRT2	chr9:1050353-1057552	-4.38011	0.0015	0.0657849	no
ENSG00000189367	KIAA0408	chr6:127759550-127840500	-4.24508	0.0015	0.0657849	no
ENSG00000123080	CDKN2C	chr1:51426416-51440305	-2.81909	0.0015	0.0657849	no
ENSG00000178776	C5orf46	chr5:147250244-147286101	inf	0.0015	0.0657849	no
ENSG00000186847	KRT14	chr17:39738530-39743173	-inf	0.0015	0.0657849	no
ENSG00000179776	CDH5	chr16:66400532-66438686	-3.06373	0.00155	0.0673374	no
ENSG00000137942	FNBP1L	chr1:93913687-94020218	-2.81764	0.00155	0.0673374	no
ENSG00000081237	PTPRC	chr1:198607800-198726545	3.1934	0.00155	0.0673374	no
ENSG00000089692	LAG3	chr12:6881677-6887621	4.5105	0.00155	0.0673374	no
ENSG00000204334	ERICH2	chr2:171640295-171655481	-inf	0.00155	0.0673374	no
ENSG00000184564	SLITRK6	chr13:86366924-86373623	-6.45516	0.0016	0.0689103	no
ENSG00000085741	WNT11	chr11:75897368-75921780	-4.71378	0.0016	0.0689103	no
ENSG00000174749	C4orf32	chr4:113066552-113116412	-2.60225	0.0016	0.0689103	no
ENSG00000126882	FAM78A	chr9:134133462-134151934	2.74037	0.0016	0.0689103	no
ENSG00000198286	CARD11	chr7:2945774-3083579	3.67787	0.0016	0.0689103	no
ENSG00000120332	TNN	chr1:175036993-175117202	-5.53193	0.00165	0.0699581	no
ENSG00000119471	HSDL2	chr9:115142216-115431677	-2.81231	0.00165	0.0699581	no
ENSG00000086300	SNX10	chr7:26331540-26416321	2.64609	0.00165	0.0699581	no
ENSG00000166562	SEC11C	chr18:56806708-56826068	2.89341	0.00165	0.0699581	no
ENSG00000125637	PSD4	chr2:113914901-113966973	3.22069	0.00165	0.0699581	no
ENSG00000162739	SLAMF6	chr1:160454819-160493052	3.37766	0.00165	0.0699581	no
ENSG00000163131	CTSS	chr1:150702671-150738433	4.51815	0.00165	0.0699581	no
ENSG00000151012	SLC7A11	chr4:138948575-139163503	5.31423	0.00165	0.0699581	no
ENSG00000249436	CTD-2023N9.3	chr5:56910215-56913258	-inf	0.00165	0.0699581	no
ENSG00000166407	LMO1	chr11:8245850-8290263	-inf	0.00165	0.0699581	no
ENSG00000269788	RP11-399F4.2	chr9:43009841-43010747	-inf	0.00165	0.0699581	no
ENSG00000261060	RP11-545A16.4	chr1:179559506-179560440	-inf	0.00165	0.0699581	no
ENSG00000271367	RP3-483K16.4	chr6:53214955-53215503	-inf	0.00165	0.0699581	no
ENSG00000268297	CLEC4GP1	chr19:7852434-7855507	-5.48703	0.0017	0.0711721	no
ENSG00000118729	CASQ2	chr1:116242627-116311402	-4.80633	0.0017	0.0711721	no
ENSG00000187244	BCAM	chr19:45312327-45324673	-2.65646	0.0017	0.0711721	no
ENSG00000166523	CLEC4E	chr12:8685900-8693559	3.58352	0.0017	0.0711721	no
ENSG00000122188	LAX1	chr1:203734303-203745361	3.92812	0.0017	0.0711721	no
ENSG00000089012	SIRPG	chr20:1609797-1638425	4.73384	0.0017	0.0711721	no
ENSG00000176083	ZNF683	chr1:26688124-26701013	5.76079	0.0017	0.0711721	no
ENSG00000186642	PDE2A	chr11:72287184-72385635	-3.58493	0.00175	0.0723559	no
ENSG00000111341	MGP	chr12:14956505-15059520	-3.13405	0.00175	0.0723559	no
ENSG00000158457	TSPAN33	chr7:128784711-128809538	2.83109	0.00175	0.0723559	no
ENSG00000134516	DOCK2	chr5:169064250-169510386	2.93426	0.00175	0.0723559	no
ENSG00000164128	NPY1R	chr4:164245112-164273086	-7.77469	0.0018	0.0733109	no
ENSG00000137699	TRIM29	chr11:119981982-120056237	-3.27805	0.0018	0.0733109	no
ENSG00000174059	CD34	chr1:208057593-208084747	-2.90645	0.0018	0.0733109	no
ENSG00000128052	KDR	chr4:55919226-55991756	-2.64848	0.0018	0.0733109	no
ENSG00000115523	GNLY	chr2:85912297-85925977	2.77739	0.0018	0.0733109	no
ENSG00000225614	ZNF469	chr16:88493878-88507165	2.79901	0.0018	0.0733109	no
ENSG00000043462	LCP2	chr5:169659450-169725231	2.96187	0.0018	0.0733109	no
ENSG00000130433	CACNG6	chr19:54495541-54515923	inf	0.0018	0.0733109	no
ENSG00000122133	PAEP	chr9:138453601-138458801	inf	0.0018	0.0733109	no
ENSG00000111404	RERGL	chr12:18233802-18801348	-6.0812	0.00185	0.0745371	no
ENSG00000271579	RP11-116D17.3	chr12:115737392-115738513	-5.43242	0.00185	0.0745371	no
ENSG00000134463	ECHDC3	chr10:11784364-11806069	-3.03617	0.00185	0.0745371	no
ENSG00000114019	AMOTL2	chr3:134070693-134094321	-2.63562	0.00185	0.0745371	no
ENSG00000023445	BIRC3	chr11:102188214-102210134	2.65379	0.00185	0.0745371	no
ENSG00000163694	RBM47	chr4:40425271-40632892	2.74705	0.00185	0.0745371	no
ENSG00000181847	TIGIT	chr3:113995759-114029135	3.21534	0.00185	0.0745371	no
ENSG00000171631	P2RY6	chr11:72975549-73009662	3.99536	0.00185	0.0745371	no
ENSG00000173578	XCR1	chr3:46058515-46069234	4.01317	0.00185	0.0745371	no
ENSG00000133246	PRAM1	chr19:8554939-8567996	4.11039	0.00185	0.0745371	no
ENSG00000158528	PPP1R9A	chr7:94536513-94925727	-4.58838	0.0019	0.0758886	no
ENSG00000115648	MLPH	chr2:238394070-238463961	-3.09941	0.0019	0.0758886	no
ENSG00000118432	CNR1	chr6:88849582-88876078	-3.09899	0.0019	0.0758886	no
ENSG00000149564	ESAM	chr11:124617367-124635832	-2.62382	0.0019	0.0758886	no
ENSG00000147113	CXorf36	chrX:45007618-45193162	-2.60948	0.0019	0.0758886	no
ENSG00000100075	SLC25A1	chr22:19163094-19166343	-2.54172	0.0019	0.0758886	no
ENSG00000211892	IGHG4	chr14:106090686-106092403	11.5998	0.0019	0.0758886	no
ENSG00000254056	IGHV3-71	chr14:107183395-107183857	inf	0.0019	0.0758886	no
ENSG00000211667	IGLV3-12	chr22:23114316-23115079	inf	0.0019	0.0758886	no
ENSG00000151834	GABRA2	chr4:46250443-46477247	-3.57795	0.00195	0.0769121	no
ENSG00000214944	ARHGEF28	chr5:72921982-73237818	-3.38996	0.00195	0.0769121	no
ENSG00000106537	TSPAN13	chr7:16793159-16824161	-2.57576	0.00195	0.0769121	no
ENSG00000137573	SULF1	chr8:70378858-70573150	3.26937	0.00195	0.0769121	no
ENSG00000196664	TLR7	chrX:12885201-12908499	3.76048	0.00195	0.0769121	no
ENSG00000128383	APOBEC3A	chr22:39348745-39359188	4.47312	0.00195	0.0769121	no
ENSG00000124731	TREM1	chr6:41235663-41254457	6.43895	0.00195	0.0769121	no
ENSG00000221571	RNU6ATAC35P	chr1:220998961-220999389	-inf	0.00195	0.0769121	no
ENSG00000174697	LEP	chr7:127881336-127897681	-9.37562	0.002	0.0781643	no
ENSG00000087237	CETP	chr16:56995761-57017757	-3.97282	0.002	0.0781643	no
ENSG00000165178	NCF1C	chr7:74572444-74587848	3.56425	0.002	0.0781643	no
ENSG00000126353	CCR7	chr17:38710020-38721724	3.57827	0.002	0.0781643	no
ENSG00000116141	MARK1	chr1:220701567-220837803	-3.34095	0.00205	0.0790364	no
ENSG00000161281	COX7A1	chr19:36641823-36643771	-3.1462	0.00205	0.0790364	no
ENSG00000164330	EBF1	chr5:158122927-158526769	-2.56912	0.00205	0.0790364	no
ENSG00000169413	RNASE6	chr14:21249209-21250626	2.66915	0.00205	0.0790364	no
ENSG00000138670	RASGEF1B	chr4:82347546-82965397	2.88904	0.00205	0.0790364	no
ENSG00000142765	SYTL1	chr1:27668512-27680421	3.12594	0.00205	0.0790364	no
ENSG00000023171	GRAMD1B	chr11:123396343-123498482	3.19523	0.00205	0.0790364	no
ENSG00000089685	BIRC5	chr17:76210266-76221717	3.45192	0.00205	0.0790364	no
ENSG00000216624	GAPDHP72	chr6:166477778-166478788	inf	0.00205	0.0790364	no
ENSG00000211619	IGKV2-40	chr2:89629872-89630186	inf	0.00205	0.0790364	no
ENSG00000211599	IGKV5-2	chr2:89196747-89197300	inf	0.00205	0.0790364	no
ENSG00000268804	RP11-542M13.3	chr16:85968886-85969829	inf	0.00205	0.0790364	no
ENSG00000211710	TRBV4-1	chr7:142013006-142013489	inf	0.00205	0.0790364	no
ENSG00000008441	NFIX	chr19:13106421-13209610	-2.63711	0.0021	0.0802417	no
ENSG00000160255	ITGB2	chr21:46305867-46351904	4.07703	0.0021	0.0802417	no
ENSG00000079931	MOXD1	chr6:132617193-132722684	3.36698	0.00215	0.0815803	no
ENSG00000186891	TNFRSF18	chr1:1138887-1142071	4.02214	0.00215	0.0815803	no
ENSG00000138316	ADAMTS14	chr10:72432558-72522197	5.03876	0.00215	0.0815803	no
ENSG00000145708	CRHBP	chr5:76248537-76276983	-5.81053	0.0022	0.0826924	no
ENSG00000105974	CAV1	chr7:116164838-116201233	-4.25282	0.0022	0.0826924	no
ENSG00000186377	CYP4X1	chr1:47427035-47516423	-4.1469	0.0022	0.0826924	no
ENSG00000187800	PEAR1	chr1:156863489-156886226	-2.66965	0.0022	0.0826924	no
ENSG00000065054	SLC9A3R2	chr16:2075356-2089027	-2.53852	0.0022	0.0826924	no
ENSG00000162618	ELTD1	chr1:79355448-79472403	-2.52345	0.0022	0.0826924	no
ENSG00000175063	UBE2C	chr20:44441214-44445596	4.01316	0.0022	0.0826924	no
ENSG00000205269	TMEM170B	chr6:11537937-11583757	-3.10006	0.00225	0.0835762	no
ENSG00000176907	C8orf4	chr8:40010988-40012821	-2.98062	0.00225	0.0835762	no
ENSG00000066735	KIF26A	chr14:104605059-104647231	-2.88388	0.00225	0.0835762	no
ENSG00000122861	PLAU	chr10:75668934-75682535	2.49023	0.00225	0.0835762	no
ENSG00000171700	RGS19	chr20:62704533-62711323	2.59201	0.00225	0.0835762	no
ENSG00000123338	NCKAP1L	chr12:54891494-54937889	2.91954	0.00225	0.0835762	no
ENSG00000184005	ST6GALNAC3	chr1:76540403-77100286	-4.23312	0.0023	0.0848551	no
ENSG00000196196	HRCT1	chr9:35906188-35907138	-4.07855	0.0023	0.0848551	no
ENSG00000197766	CFD	chr19:859452-863453	-3.65164	0.0023	0.0848551	no
ENSG00000172159	FRMD3	chr9:85857904-86153461	-2.83243	0.0023	0.0848551	no
ENSG00000183722	LHFP	chr13:39917028-40177665	-2.39666	0.0023	0.0848551	no
ENSG00000100292	HMOX1	chr22:35776353-35790207	2.49453	0.0023	0.0848551	no
ENSG00000186517	ARHGAP30	chr1:161016735-161039760	2.83029	0.0023	0.0848551	no
ENSG00000111679	PTPN6	chr12:7055630-7070479	2.91003	0.0023	0.0848551	no
ENSG00000107623	GDF10	chr10:48425814-48438976	-4.45962	0.00235	0.0860117	no
ENSG00000156453	PCDH1	chr5:141232937-141258811	-2.43071	0.00235	0.0860117	no
ENSG00000116514	RNF19B	chr1:33402045-33430286	2.63573	0.00235	0.0860117	no
ENSG00000097021	ACOT7	chr1:6324328-6454451	2.7537	0.00235	0.0860117	no
ENSG00000019169	MARCO	chr2:119699741-119752236	2.98218	0.00235	0.0860117	no
ENSG00000138795	LEF1	chr4:108968700-109177992	3.31863	0.00235	0.0860117	no
ENSG00000211953	IGHV3-30	chr14:106791004-106791536	6.36072	0.00235	0.0860117	no
ENSG00000223656	HMGB3P10	chr1:100163797-100164734	-inf	0.00235	0.0860117	no
ENSG00000091436	MLTK	chr2:173940162-174146764	-2.87732	0.0024	0.086992	no
ENSG00000152284	TCF7L1	chr2:85360532-85537511	-2.73981	0.0024	0.086992	no
ENSG00000131477	RAMP2	chr17:40905931-40915059	-2.62393	0.0024	0.086992	no
ENSG00000186340	THBS2	chr6:169613348-169654139	2.86046	0.0024	0.086992	no
ENSG00000111199	TRPV4	chr12:110220889-110271241	3.35427	0.0024	0.086992	no
ENSG00000172116	CD8B	chr2:87042461-87092827	3.82499	0.0024	0.086992	no
ENSG00000150337	FCGR1A	chr1:149754226-149783928	7.62105	0.0024	0.086992	no
ENSG00000095932	C19orf77	chr19:3474404-3480540	inf	0.0024	0.086992	no
ENSG00000254126	CD8BP	chr2:107099727-107123396	inf	0.0024	0.086992	no
ENSG00000211793	TRAV9-2	chr14:22409312-22409848	inf	0.0024	0.086992	no
ENSG00000132854	KANK4	chr1:62702650-62785085	-4.40401	0.00245	0.0877958	no
ENSG00000130528	HRC	chr19:49654454-49658681	-4.22217	0.00245	0.0877958	no
ENSG00000112214	FHL5	chr6:97010423-97064512	-3.78395	0.00245	0.0877958	no
ENSG00000164976	KIAA1161	chr9:34366667-34376851	-3.29125	0.00245	0.0877958	no
ENSG00000143248	RGS5	chr1:163080910-163325554	-3.07662	0.00245	0.0877958	no
ENSG00000120279	MYCT1	chr6:153019029-153045702	-2.75739	0.00245	0.0877958	no
ENSG00000141574	SECTM1	chr17:80278899-80291950	2.5685	0.00245	0.0877958	no
ENSG00000107731	UNC5B	chr10:72972326-73062621	2.63369	0.00245	0.0877958	no
ENSG00000132185	FCRLA	chr1:161676761-161684142	3.64947	0.00245	0.0877958	no
ENSG00000156127	BATF	chr14:75988767-76013358	4.19407	0.00245	0.0877958	no
ENSG00000141668	CBLN2	chr18:70203914-70305756	5.95391	0.00245	0.0877958	no
ENSG00000166831	RBPMS2	chr15:65032090-65067786	-4.20667	0.0025	0.0890024	no
ENSG00000166473	PKD1L2	chr16:81134479-81253975	-4.10582	0.0025	0.0890024	no
ENSG00000182487	NCF1B	chr7:72634610-72649979	3.01945	0.0025	0.0890024	no
ENSG00000163814	CDCP1	chr3:45123769-45187914	3.59995	0.0025	0.0890024	no
ENSG00000169862	CTNND2	chr5:10971951-11904155	5.69865	0.0025	0.0890024	no
ENSG00000105251	SHD	chr19:4278597-4290721	inf	0.0025	0.0890024	no
ENSG00000167656	LY6D	chr8:143866295-143893536	-inf	0.0025	0.0890024	no
ENSG00000166220	TBATA	chr10:72530994-72545157	-inf	0.0025	0.0890024	no
ENSG00000121691	CAT	chr11:34460471-34493609	-2.93933	0.00255	0.0896117	no
ENSG00000151090	THRB	chr3:24158650-24541833	-2.87847	0.00255	0.0896117	no
ENSG00000067798	NAV3	chr12:78224684-78606790	-2.78985	0.00255	0.0896117	no
ENSG00000077984	CST7	chr20:24929865-24940564	2.91462	0.00255	0.0896117	no
ENSG00000173083	HPSE	chr4:84213613-84256306	3.12116	0.00255	0.0896117	no
ENSG00000070190	DAPP1	chr4:100737989-100791311	3.34913	0.00255	0.0896117	no
ENSG00000184574	LPAR5	chr12:6728000-6745613	3.85175	0.00255	0.0896117	no
ENSG00000211898	IGHD	chr14:106303098-106312010	4.73572	0.00255	0.0896117	no
ENSG00000211893	IGHG2	chr14:106109388-106115394	9.29827	0.00255	0.0896117	no
ENSG00000170579	DLGAP1	chr18:3496029-4455335	-6.58319	0.0026	0.0906778	no
ENSG00000196715	VKORC1L1	chr7:65338253-65424550	-2.70109	0.0026	0.0906778	no
ENSG00000179163	FUCA1	chr1:24171566-24194784	2.48774	0.0026	0.0906778	no
ENSG00000155659	VSIG4	chrX:65241579-65259967	2.54043	0.0026	0.0906778	no
ENSG00000152229	PSTPIP2	chr18:43563501-43652238	3.0542	0.0026	0.0906778	no
ENSG00000105366	SIGLEC8	chr19:51954100-51961710	4.00299	0.0026	0.0906778	no
ENSG00000174123	TLR10	chr4:38773859-38784611	4.14798	0.0026	0.0906778	no
ENSG00000135451	TROAP	chr12:49686413-49725514	4.36456	0.0026	0.0906778	no
ENSG00000227318	RP11-282E4.1	chr9:66664324-66665950	-5.20758	0.00265	0.0915166	no
ENSG00000159387	IRX6	chr16:55293880-55367500	-3.34421	0.00265	0.0915166	no
ENSG00000164035	EMCN	chr4:101316497-101801283	-2.97813	0.00265	0.0915166	no
ENSG00000148908	RGS10	chr10:121259339-121302220	2.52416	0.00265	0.0915166	no
ENSG00000130475	FCHO1	chr19:17858526-17899377	2.70098	0.00265	0.0915166	no
ENSG00000136167	LCP1	chr13:46700054-46786006	3.52498	0.00265	0.0915166	no
ENSG00000168389	MFSD2A	chr1:40420801-40435638	3.90413	0.00265	0.0915166	no
ENSG00000166573	GALR1	chr18:74962504-74980858	-inf	0.00265	0.0915166	no
ENSG00000236333	TRHDE-AS1	chr12:72332625-73059422	-7.87409	0.0027	0.0924445	no
ENSG00000198963	RORB	chr9:77100466-77308093	-5.3806	0.0027	0.0924445	no
ENSG00000114200	BCHE	chr3:165490691-165555260	-4.43532	0.0027	0.0924445	no
ENSG00000125845	BMP2	chr20:6748310-6760927	-3.40825	0.0027	0.0924445	no
ENSG00000144959	NCEH1	chr3:172348038-172429008	2.55488	0.0027	0.0924445	no
ENSG00000108700	CCL8	chr17:32646054-32648421	3.26371	0.0027	0.0924445	no
ENSG00000007038	PRSS21	chr16:2867163-2876305	4.30053	0.0027	0.0924445	no
ENSG00000237683	AL627309.1	chr1:134900-139379	4.32459	0.0027	0.0924445	no
ENSG00000178146	RP1-232L22__B.1	chrX:101033941-101035511	5.04697	0.0027	0.0924445	no
ENSG00000239862	IGKV1-37	chr2:89597020-89597542	inf	0.0027	0.0924445	no
ENSG00000211645	IGLV1-50	chr22:22681657-22682172	inf	0.0027	0.0924445	no
ENSG00000114279	FGF12	chr3:191857183-192485553	-3.87213	0.00275	0.0935687	no
ENSG00000119139	TJP2	chr9:71736208-71870124	-2.83816	0.00275	0.0935687	no
ENSG00000174099	MSRB3	chr12:65672422-66036152	-2.54308	0.00275	0.0935687	no
ENSG00000213809	KLRK1	chr12:10516367-10562745	2.75763	0.00275	0.0935687	no
ENSG00000074416	MGLL	chr3:127407908-127542051	-3.27253	0.0028	0.0945189	no
ENSG00000258818	RNASE4	chr14:21152258-21175279	-2.97508	0.0028	0.0945189	no
ENSG00000078596	ITM2A	chrX:78615880-78623164	-2.37806	0.0028	0.0945189	no
ENSG00000197646	PDCD1LG2	chr9:5510544-5571282	2.49879	0.0028	0.0945189	no
ENSG00000103490	PYCARD	chr16:31212805-31214773	2.60644	0.0028	0.0945189	no
ENSG00000160856	FCRL3	chr1:157644110-157670647	3.17098	0.0028	0.0945189	no
ENSG00000253633	KB-1980E6.3	chr8:103540967-103550896	inf	0.0028	0.0945189	no
ENSG00000228307	OR2S1P	chr9:36013180-36014130	-inf	0.0028	0.0945189	no
ENSG00000133116	KL	chr13:33590206-33640282	-3.56424	0.00285	0.0955077	no
ENSG00000169047	IRS1	chr2:227596032-227664475	-3.34336	0.00285	0.0955077	no
ENSG00000127329	PTPRB	chr12:70861859-71031220	-3.1736	0.00285	0.0955077	no
ENSG00000146192	FGD2	chr6:36973421-36996846	2.53753	0.00285	0.0955077	no
ENSG00000060558	GNA15	chr19:3136190-3163767	2.68212	0.00285	0.0955077	no
ENSG00000104972	LILRB1	chr19:55084386-55150343	3.99358	0.00285	0.0955077	no
ENSG00000138755	CXCL9	chr4:76831808-76928641	4.65565	0.00285	0.0955077	no
ENSG00000238755	RP11-23D24.2	chr3:153102722-153697975	-inf	0.00285	0.0955077	no
ENSG00000196353	CPNE4	chr3:131252398-132004254	-5.71678	0.0029	0.0964821	no
ENSG00000136158	SPRY2	chr13:80910110-80915086	-2.50845	0.0029	0.0964821	no
ENSG00000066027	PPP2R5A	chr1:212458878-212535200	-2.37373	0.0029	0.0964821	no
ENSG00000164932	CTHRC1	chr8:104383742-104395225	2.43274	0.0029	0.0964821	no
ENSG00000160593	AMICA1	chr11:118064454-118095809	2.81905	0.0029	0.0964821	no
ENSG00000076706	MCAM	chr11:119179240-119192231	-3.63962	0.00295	0.0978199	no
ENSG00000006831	ADIPOR2	chr12:1797739-1897844	-2.6792	0.00295	0.0978199	no
ENSG00000141968	VAV1	chr19:6772724-6857377	2.82896	0.00295	0.0978199	no
ENSG00000228742	RP5-884M6.1	chr7:106415456-106436010	inf	0.00295	0.0978199	no
ENSG00000169760	NLGN1	chr3:173114073-174004434	-6.1069	0.00305	0.100469	no
ENSG00000229515	FLT1P1	chr3:46183849-46185169	-5.02465	0.00305	0.100469	no
ENSG00000117461	PIK3R3	chr1:46505811-46651630	-2.38463	0.00305	0.100469	no
ENSG00000133106	EPSTI1	chr13:43460523-43566407	2.42509	0.00305	0.100469	no
ENSG00000167600	CYP2S1	chr19:41698953-41713444	3.62857	0.00305	0.100469	no
ENSG00000101049	SGK2	chr20:42187607-42216877	-4.05009	0.0031	0.101503	no
ENSG00000164056	SPRY1	chr4:124317949-124324910	-2.58593	0.0031	0.101503	no
ENSG00000114480	GBE1	chr3:81538849-81811312	-2.58023	0.0031	0.101503	no
ENSG00000147027	TMEM47	chrX:34645180-34675405	-2.41357	0.0031	0.101503	no
ENSG00000114268	PFKFB4	chr3:48555116-48601206	2.87444	0.0031	0.101503	no
ENSG00000148848	ADAM12	chr10:127700949-128077024	2.89127	0.0031	0.101503	no
ENSG00000102524	TNFSF13B	chr13:108903587-108960832	2.90747	0.0031	0.101503	no
ENSG00000140030	GPR65	chr14:88471467-88481955	3.15886	0.0031	0.101503	no
ENSG00000182118	FAM89A	chr1:231154703-231175992	-3.52012	0.00315	0.102524	no
ENSG00000221818	EBF2	chr8:25699245-25902913	-2.67662	0.00315	0.102524	no
ENSG00000124772	CPNE5	chr6:36708551-36807778	3.14622	0.00315	0.102524	no
ENSG00000132704	FCRL2	chr1:157715522-157746922	4.43772	0.00315	0.102524	no
ENSG00000244437	IGKV3-15	chr2:89384672-89385283	8.28801	0.00315	0.102524	no
ENSG00000211750	TRBV24-1	chr7:142364197-142364710	inf	0.00315	0.102524	no
ENSG00000198959	TGM2	chr20:36756862-36794980	2.58162	0.0032	0.103477	no
ENSG00000239713	APOBEC3G	chr22:39436608-39483748	2.69881	0.0032	0.103477	no
ENSG00000101057	MYBL2	chr20:42295753-42345136	4.96087	0.0032	0.103477	no
ENSG00000116014	KISS1R	chr19:917286-921015	inf	0.0032	0.103477	no
ENSG00000259799	RP11-554A11.9	chr11:68914695-68939032	-inf	0.0032	0.103477	no
ENSG00000142973	CYP4B1	chr1:47223509-47285085	-8.96509	0.00325	0.104362	no
ENSG00000181234	TMEM132C	chr12:128751947-129192460	-8.22997	0.00325	0.104362	no
ENSG00000165730	STOX1	chr10:70587297-70655188	-5.0576	0.00325	0.104362	no
ENSG00000166510	CCDC68	chr18:52568739-52626739	-4.67639	0.00325	0.104362	no
ENSG00000145824	CXCL14	chr5:134895266-134970564	-3.5096	0.00325	0.104362	no
ENSG00000111961	SASH1	chr6:148558720-148873186	-2.44664	0.00325	0.104362	no
ENSG00000161405	IKZF3	chr17:37921197-38020441	3.03412	0.00325	0.104362	no
ENSG00000146285	SCML4	chr6:108025307-108145521	3.29049	0.00325	0.104362	no
ENSG00000136546	SCN7A	chr2:167260082-167350757	-5.22247	0.0033	0.1049	no
ENSG00000164197	RNF180	chr5:63461670-63668696	-3.6138	0.0033	0.1049	no
ENSG00000182704	TSKU	chr11:76493294-76509198	-2.62658	0.0033	0.1049	no
ENSG00000157110	RBPMS	chr8:30239634-30429778	-2.57544	0.0033	0.1049	no
ENSG00000112559	MDFI	chr6:41604619-41621984	-2.55658	0.0033	0.1049	no
ENSG00000116117	PARD3B	chr2:205410515-206484886	-2.37223	0.0033	0.1049	no
ENSG00000163534	FCRL1	chr1:157764192-157789895	3.80673	0.0033	0.1049	no
ENSG00000133466	C1QTNF6	chr22:37521877-37595425	4.04852	0.0033	0.1049	no
ENSG00000211966	IGHV5-51	chr14:107034728-107035221	8.78573	0.0033	0.1049	no
ENSG00000211651	IGLV1-44	chr22:22735134-22735715	13.005	0.0033	0.1049	no
ENSG00000167618	LAIR2	chr19:55009099-55021897	inf	0.0033	0.1049	no
ENSG00000149596	JPH2	chr20:42740334-42816218	-5.51708	0.00335	0.105928	no
ENSG00000153902	LGI4	chr19:35615416-35645204	-3.84719	0.00335	0.105928	no
ENSG00000070882	OSBPL3	chr7:24836157-25021253	2.93492	0.00335	0.105928	no
ENSG00000162849	KIF26B	chr1:245318286-245872733	5.16952	0.00335	0.105928	no
ENSG00000136160	EDNRB	chr13:78469615-79233314	-3.66524	0.0034	0.106665	no
ENSG00000136250	AOAH	chr7:36552455-36764154	3.01649	0.0034	0.106665	no
ENSG00000158488	CD1E	chr1:158323253-158327343	3.12702	0.0034	0.106665	no
ENSG00000112299	VNN1	chr6:133002728-133035188	3.66493	0.0034	0.106665	no
ENSG00000166002	SMCO4	chr11:93211637-93276674	3.73852	0.0034	0.106665	no
ENSG00000211959	IGHV4-39	chr14:106877618-106878126	11.0303	0.0034	0.106665	no
ENSG00000108702	CCL1	chr17:32687346-32690250	inf	0.0034	0.106665	no
ENSG00000254046	IGHV1-17	chr14:106631030-106631449	inf	0.0034	0.106665	no
ENSG00000253209	IGHV3-65	chr14:107122107-107122548	inf	0.0034	0.106665	no
ENSG00000256553	TRAV1-2	chr14:22111108-22111798	inf	0.0034	0.106665	no
ENSG00000103653	CSK	chr15:75074397-75095539	2.45132	0.00345	0.107726	no
ENSG00000167850	CD300C	chr17:72537246-72542282	3.83312	0.00345	0.107726	no
ENSG00000196735	HLA-DQA1	chr6:32595955-32614839	4.06086	0.00345	0.107726	no
ENSG00000189337	KAZN	chr1:14925199-15478960	-3.05125	0.0035	0.108834	no
ENSG00000186407	CD300E	chr17:72606025-72619897	3.54695	0.0035	0.108834	no
ENSG00000136040	PLXNC1	chr12:94542498-94853764	3.79004	0.0035	0.108834	no
ENSG00000165028	NIPSNAP3B	chr9:107526437-107539738	-3.87412	0.00355	0.109876	no
ENSG00000172893	DHCR7	chr11:71139238-71163914	-2.63114	0.00355	0.109876	no
ENSG00000131747	TOP2A	chr17:38544767-38574202	2.87971	0.00355	0.109876	no
ENSG00000128045	RASL11B	chr4:53728456-53733000	4.05464	0.00355	0.109876	no
ENSG00000100167	SEPT3	chr22:42372275-42394225	4.69754	0.00355	0.109876	no
ENSG00000223382	RP1-65J11.1	chr1:31297074-31307131	-inf	0.00355	0.109876	no
ENSG00000167676	PLIN4	chr19:4472283-4517716	-7.66673	0.0036	0.110737	no
ENSG00000248144	ADH1C	chr4:100257648-100274184	-4.89914	0.0036	0.110737	no
ENSG00000230587	AC093609.1	chr2:43324883-43329829	-4.7837	0.0036	0.110737	no
ENSG00000162105	SHANK2	chr11:70313960-70963623	-3.21477	0.0036	0.110737	no
ENSG00000127955	GNAI1	chr7:79763270-79848718	-3.18876	0.0036	0.110737	no
ENSG00000115232	ITGA4	chr2:182321928-182400914	2.56487	0.0036	0.110737	no
ENSG00000126264	HCST	chr19:36393381-36395279	2.59174	0.0036	0.110737	no
ENSG00000023892	DEF6	chr6:35265594-35289548	3.12719	0.0036	0.110737	no
ENSG00000143466	IKBKE	chr1:206643790-206671061	3.18085	0.0036	0.110737	no
ENSG00000184601	C14orf180	chr14:104941014-105071984	-8.46973	0.00365	0.111135	no
ENSG00000176974	SHMT1	chr17:18231186-18266856	-3.05638	0.00365	0.111135	no
ENSG00000186431	FCAR	chr19:55385703-55401838	3.44428	0.00365	0.111135	no
ENSG00000188389	PDCD1	chr2:242792032-242801060	3.66565	0.00365	0.111135	no
ENSG00000258666	RP11-638I2.8	chr14:100800124-100996640	inf	0.00365	0.111135	no
ENSG00000251169	AC005355.2	chr5:133842242-133844920	-inf	0.00365	0.111135	no
ENSG00000225308	ASS1P11	chr7:21259831-21261047	-inf	0.00365	0.111135	no
ENSG00000270513	RP11-116B13.1	chr5:42729239-42729621	-inf	0.00365	0.111135	no
ENSG00000259675	RP11-507B12.1	chr15:61931547-62007370	-inf	0.00365	0.111135	no
ENSG00000239405	TMED10P2	chr3:128256862-128257474	-inf	0.00365	0.111135	no
ENSG00000163568	AIM2	chr1:159032273-159116886	4.55592	0.0037	0.112429	no
ENSG00000108381	ASPA	chr17:3343312-3461289	-3.83135	0.00375	0.113431	no
ENSG00000169282	KCNAB1	chr3:155755489-156256545	-3.29721	0.00375	0.113431	no
ENSG00000153956	CACNA2D1	chr7:81575759-82073114	-2.38468	0.00375	0.113431	no
ENSG00000204472	AIF1	chr6:31582960-31584798	2.43238	0.00375	0.113431	no
ENSG00000183242	WT1-AS	chr11:32409320-32480315	inf	0.00375	0.113431	no
ENSG00000158560	DYNC1I1	chr7:95401865-95739634	-3.75157	0.0038	0.114712	no
ENSG00000144278	GALNT13	chr2:154728425-155313950	-3.18033	0.0038	0.114712	no
ENSG00000196420	S100A5	chr1:153509622-153514241	inf	0.0038	0.114712	no
ENSG00000260105	AOC4P	chr17:41017938-41026386	-4.33623	0.00385	0.11535	no
ENSG00000152137	HSPB8	chr12:119616446-119658936	-2.8919	0.00385	0.11535	no
ENSG00000185052	SLC24A3	chr20:19193289-19703581	-2.46488	0.00385	0.11535	no
ENSG00000136048	DRAM1	chr12:102271128-102405908	2.42089	0.00385	0.11535	no
ENSG00000051523	CYBA	chr16:88709690-88717560	2.46304	0.00385	0.11535	no
ENSG00000102879	CORO1A	chr16:30194147-30200397	2.91308	0.00385	0.11535	no
ENSG00000196092	PAX5	chr9:36833271-37034103	3.01008	0.00385	0.11535	no
ENSG00000122035	RASL11A	chr13:27844463-27847827	-2.99877	0.0039	0.116499	no
ENSG00000010932	FMO1	chr1:171216718-171255117	2.76091	0.0039	0.116499	no
ENSG00000272721	RP11-778D9.12	chr3:183851806-184402546	-0.876245	0.00395	0.117524	no
ENSG00000160654	CD3G	chr11:118215058-118225876	2.98424	0.00395	0.117524	no
ENSG00000163508	EOMES	chr3:27757439-27764206	3.0081	0.00395	0.117524	no
ENSG00000112799	LY86	chr6:6346697-6655216	3.45387	0.00395	0.117524	no
ENSG00000136542	GALNT5	chr2:158114109-158170723	4.4575	0.00395	0.117524	no
ENSG00000130487	KLHDC7B	chr22:50986461-50989451	5.04236	0.00395	0.117524	no
ENSG00000162337	LRP5	chr11:68080076-68216743	-3.2432	0.004	0.118132	no
ENSG00000163874	ZC3H12A	chr1:37940152-37949980	3.17328	0.004	0.118132	no
ENSG00000172673	THEMIS	chr6:128029216-128239776	3.39314	0.004	0.118132	no
ENSG00000249992	TMEM158	chr3:45265957-45267770	4.49708	0.004	0.118132	no
ENSG00000253883	IGHV3-19	chr14:106653370-106653661	inf	0.004	0.118132	no
ENSG00000253234	IGLV2-5	chr22:23198936-23199213	inf	0.004	0.118132	no
ENSG00000211654	IGLV5-37	chr22:22781875-22782371	inf	0.004	0.118132	no
ENSG00000234191	RP11-157D23.2	chrX:39260505-39294078	inf	0.004	0.118132	no
ENSG00000225675	RP4-784A16.5	chr1:53793904-53802181	inf	0.004	0.118132	no
ENSG00000211780	TRAV6	chr14:22236728-22237320	inf	0.004	0.118132	no
ENSG00000152583	SPARCL1	chr4:88394486-88452213	-3.28054	0.00405	0.119256	no
ENSG00000108272	DHRS11	chr17:34948227-34957235	-3.03142	0.00405	0.119256	no
ENSG00000113361	CDH6	chr5:31094083-31329253	-2.857	0.00405	0.119256	no
ENSG00000141506	PIK3R5	chr17:8782232-8869029	2.72405	0.00405	0.119256	no
ENSG00000095203	EPB41L4B	chr9:111934254-112083244	-6.51752	0.0041	0.119904	no
ENSG00000185518	SV2B	chr15:91643179-91844539	-3.82931	0.0041	0.119904	no
ENSG00000163531	NFASC	chr1:204797778-204991950	-2.78454	0.0041	0.119904	no
ENSG00000116990	MYCL	chr1:40361097-40367928	3.1145	0.0041	0.119904	no
ENSG00000117560	FASLG	chr1:172628153-172636014	4.12514	0.0041	0.119904	no
ENSG00000169946	ZFPM2	chr8:105602960-107072752	-2.81118	0.00415	0.120894	no
ENSG00000123643	SLC36A1	chr5:150816606-150871942	2.25261	0.00415	0.120894	no
ENSG00000015285	WAS	chrX:48534984-48549818	2.55281	0.00415	0.120894	no
ENSG00000133027	PEMT	chr17:17408876-17513799	-2.45516	0.0042	0.121995	no
ENSG00000108798	ABI3	chr17:47280152-47300587	2.6414	0.0042	0.121995	no
ENSG00000015413	DPEP1	chr16:89679715-89704839	4.84604	0.0042	0.121995	no
ENSG00000266970	RP11-806H10.4	chr17:76356533-76369992	inf	0.0042	0.121995	no
ENSG00000188536	HBA2	chr16:222845-223709	-5.62161	0.00425	0.122852	no
ENSG00000140368	PSTPIP1	chr15:77285699-77329673	2.70612	0.00425	0.122852	no
ENSG00000186185	KIF18B	chr17:43002076-43025082	4.39351	0.00425	0.122852	no
ENSG00000253998	IGKV2-29	chr2:89533654-89534393	9.73419	0.00425	0.122852	no
ENSG00000130988	RGN	chrX:46937774-46952712	-3.84296	0.0043	0.123642	no
ENSG00000164684	ZNF704	chr8:81540685-81787016	-3.54511	0.0043	0.123642	no
ENSG00000235609	AF127936.7	chr21:16191163-16254296	-3.26082	0.0043	0.123642	no
ENSG00000107186	MPDZ	chr9:13105702-13279589	-2.57998	0.0043	0.123642	no
ENSG00000072163	LIMS2	chr2:128395955-128439360	-2.38835	0.0043	0.123642	no
ENSG00000100092	SH3BP1	chr22:38030660-38062941	3.24326	0.0043	0.123642	no
ENSG00000197471	SPN	chr16:29674299-29710020	4.06641	0.0043	0.123642	no
ENSG00000184347	SLIT3	chr5:168081517-168728133	-2.70555	0.00435	0.12484	no
ENSG00000166265	CYYR1	chr21:27750870-27945603	-2.34206	0.00435	0.12484	no
ENSG00000211962	IGHV1-46	chr14:106938444-106977000	5.71404	0.00435	0.12484	no
ENSG00000119147	C2orf40	chr2:106679701-106694615	-6.52359	0.0044	0.125137	no
ENSG00000158458	NRG2	chr5:139226363-139422884	-3.27584	0.0044	0.125137	no
ENSG00000103811	CTSH	chr15:79213399-79241916	2.61085	0.0044	0.125137	no
ENSG00000180096	SEPT1	chr16:30389426-30411429	3.19913	0.0044	0.125137	no
ENSG00000251259	AC004069.2	chr4:106058436-106061776	inf	0.0044	0.125137	no
ENSG00000222032	AC112721.2	chr2:238337562-238343465	inf	0.0044	0.125137	no
ENSG00000230107	CTA-126B4.7	chr22:42834028-42842201	inf	0.0044	0.125137	no
ENSG00000239590	OR1J4	chr9:125281419-125282361	inf	0.0044	0.125137	no
ENSG00000272087	RP11-379F4.7	chr3:158410908-158411557	inf	0.0044	0.125137	no
ENSG00000211777	TRAV3	chr14:22191959-22192568	inf	0.0044	0.125137	no
ENSG00000211707	TRBV7-1	chr7:142032005-142032527	inf	0.0044	0.125137	no
ENSG00000156218	ADAMTSL3	chr15:84322837-84708594	-3.15024	0.00445	0.125902	no
ENSG00000103187	COTL1	chr16:84599199-84651683	2.52235	0.00445	0.125902	no
ENSG00000089639	GMIP	chr19:19740284-19754476	2.54303	0.00445	0.125902	no
ENSG00000163600	ICOS	chr2:204801470-204826300	3.91913	0.00445	0.125902	no
ENSG00000183549	ACSM5	chr16:20420855-20458322	-3.07987	0.0045	0.127137	no
ENSG00000179914	ITLN1	chr1:160846328-160854960	inf	0.0045	0.127137	no
ENSG00000146147	MLIP	chr6:53794779-54131078	-6.58254	0.00455	0.128247	no
ENSG00000120885	CLU	chr8:27454433-27472548	-3.13031	0.00455	0.128247	no
ENSG00000117090	SLAMF1	chr1:160577889-160617085	3.86707	0.00455	0.128247	no
ENSG00000128655	PDE11A	chr2:178487979-178973066	-8.16151	0.0046	0.12905	no
ENSG00000078114	NEBL	chr10:21068901-21463977	-2.94729	0.0046	0.12905	no
ENSG00000160191	PDE9A	chr21:44073745-44195619	-2.75107	0.0046	0.12905	no
ENSG00000099204	ABLIM1	chr10:116190871-116444762	-2.65031	0.0046	0.12905	no
ENSG00000204187	LINC00619	chr10:44340753-44346070	-inf	0.0046	0.12905	no
ENSG00000263063	RP11-388C12.1	chr17:80671783-80674131	-inf	0.0046	0.12905	no
ENSG00000270948	RP11-460N20.7	chr7:64402520-64403304	-inf	0.0046	0.12905	no
ENSG00000258498	DIO3OS	chr14:102018557-102026768	-2.86104	0.00465	0.130209	no
ENSG00000147862	NFIB	chr9:14081841-14398982	-2.5362	0.00465	0.130209	no
ENSG00000165410	CFL2	chr14:35179592-35184029	-2.29611	0.00465	0.130209	no
ENSG00000166527	CLEC4D	chr12:8662070-8674962	4.20087	0.00465	0.130209	no
ENSG00000170145	SIK2	chr11:111473114-111637151	-3.08271	0.0047	0.13118	no
ENSG00000151491	EPS8	chr12:15773091-16035263	-2.47396	0.0047	0.13118	no
ENSG00000172889	EGFL7	chr9:139543061-139567130	-2.36103	0.0047	0.13118	no
ENSG00000170458	CD14	chr5:140011312-140013286	2.65252	0.0047	0.13118	no
ENSG00000226549	SCDP1	chr17:20687957-20689038	-5.36241	0.00475	0.131961	no
ENSG00000125398	SOX9	chr17:70017991-70216859	-4.46586	0.00475	0.131961	no
ENSG00000154065	ANKRD29	chr18:21178889-21242849	-2.9158	0.00475	0.131961	no
ENSG00000197696	NMB	chr15:85198359-85201794	-2.81041	0.00475	0.131961	no
ENSG00000206527	PTPLB	chr3:123209666-123304032	-2.49314	0.00475	0.131961	no
ENSG00000127152	BCL11B	chr14:99635623-99737861	2.98291	0.00475	0.131961	no
ENSG00000259834	RP11-284N8.3	chr1:111196181-111199662	3.21944	0.00475	0.131961	no
ENSG00000136541	ERMN	chr2:158175136-158184225	3.15202	0.0048	0.132919	no
ENSG00000173369	C1QB	chr1:22979254-22988031	3.38639	0.0048	0.132919	no
ENSG00000198203	SULT1C2	chr2:108905094-108926371	6.27533	0.00485	0.133871	no
ENSG00000127252	HRASLS	chr3:192958913-193096632	-inf	0.00485	0.133871	no
ENSG00000008323	PLEKHG6	chr12:6419601-6437672	-4.68886	0.0049	0.134754	no
ENSG00000157064	NMNAT2	chr1:183217371-183387737	-4.16311	0.0049	0.134754	no
ENSG00000116852	KIF21B	chr1:200938519-200992828	2.46345	0.0049	0.134754	no
ENSG00000229391	HLA-DRB6	chr6:32520489-32527799	2.69743	0.0049	0.134754	no
ENSG00000139629	GALNT6	chr12:51745030-51902980	3.34847	0.0049	0.134754	no
ENSG00000140451	PIF1	chr15:65107830-65117867	3.45512	0.0049	0.134754	no
ENSG00000137225	CAPN11	chr6:44126547-44152139	-3.7951	0.00495	0.135818	no
ENSG00000175489	LRRC25	chr19:18501953-18508427	2.31068	0.00495	0.135818	no
ENSG00000072274	TFRC	chr3:195754053-195809060	2.68702	0.00495	0.135818	no
ENSG00000136573	BLK	chr8:11351509-11422113	3.64998	0.00495	0.135818	no
ENSG00000056558	TRAF1	chr9:123664670-123691451	2.19401	0.005	0.136752	no
ENSG00000117115	PADI2	chr1:17393255-17445948	3.33945	0.005	0.136752	no
ENSG00000203817	FAM72C	chr1:149438749-149459549	inf	0.005	0.136752	no
ENSG00000231943	RP11-395L14.4	chr2:114285144-114320875	-inf	0.005	0.136752	no
ENSG00000131473	ACLY	chr17:40023160-40086795	-3.22368	0.0051	0.138664	no
ENSG00000105612	DNASE2	chr19:12986024-12994902	2.16534	0.0051	0.138664	no
ENSG00000143110	C1orf162	chr1:112016413-112021134	2.43222	0.0051	0.138664	no
ENSG00000167207	NOD2	chr16:50727513-50766988	3.30091	0.0051	0.138664	no
ENSG00000166922	SCG5	chr15:32933876-32989299	3.66949	0.0051	0.138664	no
ENSG00000128266	GNAZ	chr22:23401592-23487208	-4.95073	0.00515	0.139707	no
ENSG00000158813	EDA	chrX:68835910-69259319	-2.80823	0.00515	0.139707	no
ENSG00000164683	HEY1	chr8:80676244-80680098	-2.79294	0.00515	0.139707	no
ENSG00000117394	SLC2A1	chr1:43391051-43424530	2.55126	0.00515	0.139707	no
ENSG00000204687	MAS1L	chr6:29454473-29455738	-4.63229	0.0052	0.140555	no
ENSG00000087495	PHACTR3	chr20:58152563-58422766	-3.6241	0.0052	0.140555	no
ENSG00000113532	ST8SIA4	chr5:100142638-100238970	2.23549	0.0052	0.140555	no
ENSG00000135838	NPL	chr1:182758427-182799519	3.05403	0.0052	0.140555	no
ENSG00000137265	IRF4	chr6:391738-411447	3.17997	0.0052	0.140555	no
ENSG00000076944	STXBP2	chr19:7694622-7712759	3.20321	0.0052	0.140555	no
ENSG00000183734	ASCL2	chr11:2289724-2292182	4.15657	0.0052	0.140555	no
ENSG00000122367	LDB3	chr10:88428205-88495825	-3.67939	0.00525	0.141269	no
ENSG00000006534	ALDH3B1	chr11:67776047-67797928	2.27807	0.00525	0.141269	no
ENSG00000183307	CECR6	chr22:17597188-17602257	3.53428	0.00525	0.141269	no
ENSG00000099985	OSM	chr22:30658817-30662829	4.32771	0.0053	0.142168	no
ENSG00000146151	HMGCLL1	chr6:55299166-55444012	-4.84797	0.00535	0.14287	no
ENSG00000182836	PLCXD3	chr5:41307055-41510730	-4.47642	0.00535	0.14287	no
ENSG00000104888	SLC17A7	chr19:49932657-49945617	-3.53008	0.00535	0.14287	no
ENSG00000185101	ANO9	chr11:417932-442011	2.97658	0.00535	0.14287	no
ENSG00000177272	KCNA3	chr1:111214309-111217655	3.60443	0.00535	0.14287	no
ENSG00000157554	ERG	chr21:39751948-40033704	-2.46483	0.0054	0.143885	no
ENSG00000164266	SPINK1	chr5:147204130-147211349	inf	0.0054	0.143885	no
ENSG00000148671	ADIRF	chr10:88695296-88784489	-6.05211	0.00545	0.144703	no
ENSG00000178538	CA8	chr8:61099905-61193971	-4.85708	0.00545	0.144703	no
ENSG00000042445	RETSAT	chr2:85569210-85618875	-3.28395	0.00545	0.144703	no
ENSG00000175183	CSRP2	chr12:77252494-77274132	-2.60092	0.00545	0.144703	no
ENSG00000113368	LMNB1	chr5:126112314-126172712	2.97655	0.00545	0.144703	no
ENSG00000034063	UHRF1	chr19:4903091-4962165	3.33096	0.00545	0.144703	no
ENSG00000117215	PLA2G2D	chr1:20438431-20446050	5.30831	0.00545	0.144703	no
ENSG00000169903	TM4SF4	chr3:149191760-149221068	-inf	0.00545	0.144703	no
ENSG00000103313	MEFV	chr16:3292027-3306627	2.96013	0.0055	0.145515	no
ENSG00000109943	CRTAM	chr11:122709207-122743347	3.98156	0.0055	0.145515	no
ENSG00000139618	BRCA2	chr13:32889610-32973805	4.57323	0.0055	0.145515	no
ENSG00000142347	MYO1F	chr19:8585673-8642461	2.73645	0.00555	0.146514	no
ENSG00000260810	CTD-2547L24.4	chr14:91724642-91725347	inf	0.00555	0.146514	no
ENSG00000211978	IGHV5-78	chr14:107259337-107259632	inf	0.00555	0.146514	no
ENSG00000241566	IGKV2D-24	chr2:90043606-90044439	inf	0.00555	0.146514	no
ENSG00000211792	TRAV14DV4	chr14:22392238-22392827	inf	0.00555	0.146514	no
ENSG00000125148	MT2A	chr16:56642110-56643409	2.22036	0.0056	0.14738	no
ENSG00000254087	LYN	chr8:56792371-56923940	2.52037	0.00565	0.148565	no
ENSG00000146670	CDCA5	chr11:64833771-64851636	2.7321	0.00565	0.148565	no
ENSG00000138207	RBP4	chr10:95326421-95364237	-7.81753	0.00575	0.150204	no
ENSG00000179862	CITED4	chr1:41326728-41328018	-3.29277	0.0058	0.150204	no
ENSG00000101331	CCM2L	chr20:30598244-30619984	-2.63022	0.0058	0.150204	no
ENSG00000136960	ENPP2	chr8:120569325-120685693	-2.31342	0.0058	0.150204	no
ENSG00000229512	AC068580.5	chr11:1753639-1785255	3.50051	0.0058	0.150204	no
ENSG00000226979	LTA	chr6:31539830-31542101	4.02122	0.00575	0.150204	no
ENSG00000228252	COL6A4P2	chr3:129931665-129992029	inf	0.00575	0.150204	no
ENSG00000175874	CREG2	chr2:101962012-102004057	inf	0.0058	0.150204	no
ENSG00000258919	RP11-1029J19.4	chr14:102095320-102098867	inf	0.00575	0.150204	no
ENSG00000227462	RP11-108B14.4	chr10:22514626-22514953	inf	0.00575	0.150204	no
ENSG00000228668	TRGV5P	chr7:38384630-38385100	inf	0.00575	0.150204	no
ENSG00000204595	DPRX	chr19:54135309-54140263	-inf	0.0058	0.150204	no
ENSG00000250927	MESTP3	chr4:28824865-28825833	-inf	0.0058	0.150204	no
ENSG00000231995	RP11-111F5.2	chr9:46577619-46578220	-inf	0.0058	0.150204	no
ENSG00000259416	RP11-158M2.5	chr15:86298171-86299468	-inf	0.0058	0.150204	no
ENSG00000272088	RP11-168F9.2	chr1:3403809-3404191	-inf	0.0058	0.150204	no
ENSG00000254213	RP11-434I12.5	chr8:74189598-74190281	-inf	0.0058	0.150204	no
ENSG00000261472	RP11-467I17.1	chr16:79539499-79550190	-inf	0.0058	0.150204	no
ENSG00000257883	RP11-497G19.1	chr12:117099386-117135870	-inf	0.0058	0.150204	no
ENSG00000256673	RP11-599J14.2	chr12:9550950-9567447	-inf	0.0058	0.150204	no
ENSG00000254761	RP11-672A2.1	chr11:76423439-76430652	-inf	0.0058	0.150204	no
ENSG00000177363	LRRN4CL	chr11:62453873-62457371	-2.69578	0.0059	0.151875	no
ENSG00000135919	SERPINE2	chr2:224839828-224904036	2.31104	0.0059	0.151875	no
ENSG00000104856	RELB	chr19:45504687-45541452	2.47207	0.0059	0.151875	no
ENSG00000125430	HS3ST3B1	chr17:14204399-14252721	3.27505	0.0059	0.151875	no
ENSG00000147570	DNAJC5B	chr8:66933794-67012751	4.86107	0.0059	0.151875	no
ENSG00000141150	RASL10B	chr17:34058667-34070540	-3.63944	0.00595	0.152377	no
ENSG00000112759	SLC29A1	chr6:44187241-44201888	-2.26064	0.00595	0.152377	no
ENSG00000123146	CD97	chr19:14491312-14519537	2.31426	0.00595	0.152377	no
ENSG00000107742	SPOCK2	chr10:73818792-73848790	2.40044	0.00595	0.152377	no
ENSG00000118513	MYB	chr6:135502452-135540311	2.46979	0.00595	0.152377	no
ENSG00000146386	ABRACL	chr6:139349818-139364439	2.69185	0.00595	0.152377	no
ENSG00000227036	LINC00511	chr17:70319263-70636611	3.8451	0.00595	0.152377	no
ENSG00000121904	CSMD2	chr1:33979608-34631443	4.09616	0.00595	0.152377	no
ENSG00000135218	CD36	chr7:79959507-80308593	-5.6645	0.006	0.153004	no
ENSG00000115109	EPB41L5	chr2:120770580-120974855	-2.61489	0.006	0.153004	no
ENSG00000157240	FZD1	chr7:90893782-90898123	2.15958	0.006	0.153004	no
ENSG00000159189	C1QC	chr1:22970122-22974603	2.73057	0.006	0.153004	no
ENSG00000131951	LRRC9	chr14:60386140-60558501	-inf	0.006	0.153004	no
ENSG00000082175	PGR	chr11:100900354-101001255	-3.59728	0.00605	0.153495	no
ENSG00000239577	RN7SL388P	chrX:71401202-71527037	-1.13195	0.00605	0.153495	no
ENSG00000173376	NDNF	chr4:121956767-122001631	-6.2842	0.0061	0.154177	no
ENSG00000132840	BHMT2	chr5:78293437-78531861	-3.73927	0.0061	0.154177	no
ENSG00000055732	MCOLN3	chr1:85464829-85598821	-3.33032	0.0061	0.154177	no
ENSG00000131069	ACSS2	chr20:33432522-33515769	-3.08535	0.0061	0.154177	no
ENSG00000009790	TRAF3IP3	chr1:209929376-209957904	2.76289	0.0061	0.154177	no
ENSG00000123610	TNFAIP6	chr2:152214105-152236560	2.82391	0.0061	0.154177	no
ENSG00000236054	LL22NC03-104C7.1	chr22:32908538-33454358	-inf	0.0061	0.154177	no
ENSG00000205517	RGL3	chr19:11488235-11530018	-5.11703	0.00615	0.154983	no
ENSG00000179348	GATA2	chr3:128198269-128221191	-2.52381	0.00615	0.154983	no
ENSG00000152969	JAKMIP1	chr4:6027925-6202318	3.30514	0.00615	0.154983	no
ENSG00000254415	SIGLEC14	chr19:52114780-52150151	4.5448	0.00615	0.154983	no
ENSG00000271130	IGHV3OR16-8	chr16:32963313-33039358	inf	0.00615	0.154983	no
ENSG00000164694	FNDC1	chr6:159586940-159693141	2.10164	0.0062	0.155915	no
ENSG00000204252	HLA-DOA	chr6:32971954-32977389	2.86805	0.0062	0.155915	no
ENSG00000253522	MIR146A	chr5:159895274-159914433	3.96123	0.0062	0.155915	no
ENSG00000125878	TCF15	chr20:584440-591042	-4.88983	0.00625	0.156713	no
ENSG00000140945	CDH13	chr16:82660407-83841439	-2.70556	0.00625	0.156713	no
ENSG00000005882	PDK2	chr17:48172100-48207246	-2.55965	0.00625	0.156713	no
ENSG00000153823	PID1	chr2:229715241-230136001	-2.24606	0.00625	0.156713	no
ENSG00000258791	LINC00520	chr14:56247863-56263406	inf	0.00625	0.156713	no
ENSG00000170323	FABP4	chr8:82351670-82445510	-7.17307	0.0063	0.157243	no
ENSG00000082438	COBLL1	chr2:165510133-165705844	-3.2553	0.0063	0.157243	no
ENSG00000198844	ARHGEF15	chr17:8213558-8225829	-2.77876	0.0063	0.157243	no
ENSG00000152503	TRIM36	chr5:114460458-114516243	3.39918	0.0063	0.157243	no
ENSG00000153303	FRMD1	chr6:168456424-168482237	-4.13853	0.00635	0.15803	no
ENSG00000102755	FLT1	chr13:28874488-29069265	-2.26728	0.00635	0.15803	no
ENSG00000255487	RP11-513D5.5	chr8:38082735-38239790	-inf	0.00635	0.15803	no
ENSG00000180061	TMEM150B	chr19:55824168-55845416	3.3252	0.0064	0.158682	no
ENSG00000267123	CTD-2357A8.3	chr17:76613470-76628139	inf	0.0064	0.158682	no
ENSG00000175445	LPL	chr8:19759227-19824769	-4.86388	0.00645	0.159526	no
ENSG00000198363	ASPH	chr8:61969716-62627155	-3.05456	0.00645	0.159526	no
ENSG00000105928	DFNA5	chr7:24737971-24809244	2.45356	0.00645	0.159526	no
ENSG00000185905	C16orf54	chr16:29753783-29759620	2.79036	0.00645	0.159526	no
ENSG00000100448	CTSG	chr14:25042727-25045466	-3.34587	0.0065	0.160234	no
ENSG00000267107	AC011526.1	chr19:41960073-42006559	-2.90288	0.0065	0.160234	no
ENSG00000198951	NAGA	chr22:42394728-42466846	2.20888	0.0065	0.160234	no
ENSG00000090339	ICAM1	chr19:10362576-10399695	2.66653	0.0065	0.160234	no
ENSG00000158571	PFKFB1	chrX:54959393-55024967	-6.6571	0.00655	0.161003	no
ENSG00000143842	SOX13	chr1:204042242-204096863	-2.55147	0.00655	0.161003	no
ENSG00000129757	CDKN1C	chr11:2904442-2907111	-2.17747	0.00655	0.161003	no
ENSG00000172936	MYD88	chr3:38179968-38184513	2.15191	0.0066	0.161966	no
ENSG00000182492	BGN	chrX:152710177-152775012	2.90915	0.0066	0.161966	no
ENSG00000269936	MIR145	chr5:148809848-148812397	-2.14656	0.00665	0.162727	no
ENSG00000105472	CLEC11A	chr19:51226585-51228974	2.1557	0.00665	0.162727	no
ENSG00000198520	C1orf228	chr1:45140363-45191263	3.03317	0.00665	0.162727	no
ENSG00000166278	C2	chr6:31865561-31919861	3.32613	0.00665	0.162727	no
ENSG00000137309	HMGA1	chr6:34204649-34214008	2.15624	0.0067	0.163683	no
ENSG00000134343	ANO3	chr11:26210669-26684835	-6.72441	0.00675	0.164436	no
ENSG00000176435	CLEC14A	chr14:38723307-38725574	-2.19024	0.00675	0.164436	no
ENSG00000057252	SOAT1	chr1:179262924-179327815	2.38097	0.00675	0.164436	no
ENSG00000158352	SHROOM4	chrX:50334646-50557302	-2.52776	0.0068	0.164451	no
ENSG00000269899	RP11-589N15.2	chr8:11700032-11726957	3.41783	0.0068	0.164451	no
ENSG00000259869	AL022344.7	chr10:43246625-43247593	-inf	0.0068	0.164451	no
ENSG00000133169	BEX1	chrX:102317578-102319168	-inf	0.0068	0.164451	no
ENSG00000229356	LRRC3-AS1	chr21:45870868-45875167	-inf	0.0068	0.164451	no
ENSG00000273030	RP11-285F16.1	chr10:102172690-102173178	-inf	0.0068	0.164451	no
ENSG00000223678	RP11-311H10.4	chr9:33402854-33409946	-inf	0.0068	0.164451	no
ENSG00000270966	RP11-62H7.3	chr8:8791230-8791516	-inf	0.0068	0.164451	no
ENSG00000235933	RP5-1185H19.2	chr1:116706904-116708862	-inf	0.0068	0.164451	no
ENSG00000106258	CYP3A5	chr7:99245816-99277621	-3.37463	0.00685	0.165327	no
ENSG00000174514	MFSD4	chr1:205538012-205572046	-3.2932	0.00685	0.165327	no
ENSG00000132965	ALOX5AP	chr13:31309644-31338556	2.2844	0.00685	0.165327	no
ENSG00000223609	HBD	chr11:5253907-5256600	inf	0.00685	0.165327	no
ENSG00000137834	SMAD6	chr15:66994565-67074338	-2.57882	0.0069	0.166065	no
ENSG00000179294	C17orf96	chr17:36827960-36831187	2.8168	0.0069	0.166065	no
ENSG00000114251	WNT5A	chr3:55499742-55523973	2.88653	0.0069	0.166065	no
ENSG00000203930	LINC00632	chrX:139791931-139854844	-4.20314	0.00695	0.1666	no
ENSG00000138162	TACC2	chr10:123748688-124014060	-2.94773	0.00695	0.1666	no
ENSG00000160145	KALRN	chr3:123798869-124445172	-2.91307	0.00695	0.1666	no
ENSG00000176641	RNF152	chr18:59475295-59561480	-2.33131	0.00695	0.1666	no
ENSG00000102024	PLS3	chrX:114752489-114885181	-2.21243	0.00695	0.1666	no
ENSG00000167851	CD300A	chr17:72462554-72480933	2.46232	0.00695	0.1666	no
ENSG00000153283	CD96	chr3:111011565-111384597	3.15982	0.00695	0.1666	no
ENSG00000189120	SP6	chr17:45922278-45933240	3.43388	0.00695	0.1666	no
ENSG00000179750	APOBEC3B	chr22:39378351-39394214	4.38897	0.00695	0.1666	no
ENSG00000229268	PES1P2	chr9:13986173-13987908	-4.43513	0.007	0.166997	no
ENSG00000142634	EFHD2	chr1:15736390-15756839	2.11968	0.007	0.166997	no
ENSG00000108691	CCL2	chr17:32581899-32584222	2.24843	0.007	0.166997	no
ENSG00000112379	KIAA1244	chr6:138483057-138665800	-3.70918	0.00705	0.167723	no
ENSG00000017373	SRCIN1	chr17:36686250-36762183	-3.5	0.00705	0.167723	no
ENSG00000132142	ACACA	chr17:35441922-35766909	-3.29249	0.00705	0.167723	no
ENSG00000164776	PHKG1	chr7:56148439-56160689	-2.87127	0.00705	0.167723	no
ENSG00000104814	MAP4K1	chr19:39078280-39109522	2.90336	0.00705	0.167723	no
ENSG00000144366	GULP1	chr2:189156395-189460653	-2.55363	0.0071	0.168378	no
ENSG00000229848	RP13-766D20.2	chr17:79476996-79494802	0.992528	0.0071	0.168378	no
ENSG00000159216	RUNX1	chr21:36160097-37376965	2.6136	0.0071	0.168378	no
ENSG00000158825	CDA	chr1:20915440-20945401	3.55664	0.0071	0.168378	no
ENSG00000112812	PRSS16	chr6:27215479-27224403	2.6546	0.00715	0.169363	no
ENSG00000164935	DCSTAMP	chr8:105342551-105479281	5.68317	0.00715	0.169363	no
ENSG00000109610	SOD3	chr4:24791533-24802464	-2.15944	0.0072	0.170211	no
ENSG00000260997	RP4-647J21.1	chr7:44998597-45000508	4.08389	0.0072	0.170211	no
ENSG00000211653	IGLV1-40	chr22:22764097-22764614	8.25048	0.00725	0.170586	no
ENSG00000211648	IGLV1-47	chr22:22712086-22712608	9.29819	0.00725	0.170586	no
ENSG00000231362	RP11-715I4.1	chr3:12938718-13114617	-inf	0.00725	0.170586	no
ENSG00000136383	ALPK3	chr15:85359910-85416713	-3.28312	0.0073	0.171291	no
ENSG00000211445	GPX3	chr5:150400123-150408554	-2.98665	0.0073	0.171291	no
ENSG00000092607	TBX15	chr1:119425668-119532179	-2.27383	0.0073	0.171291	no
ENSG00000146674	IGFBP3	chr7:45951948-45961473	-2.22128	0.0073	0.171291	no
ENSG00000175161	CADM2	chr3:85008131-86123579	-6.12861	0.00735	0.171792	no
ENSG00000083720	OXCT1	chr5:41730166-41871059	-2.19083	0.00735	0.171792	no
ENSG00000228594	C1orf233	chr1:1533391-1535476	3.23681	0.00735	0.171792	no
ENSG00000211955	IGHV3-33	chr14:106815721-106816253	7.56051	0.00735	0.171792	no
ENSG00000074370	ATP2A3	chr17:3827168-3867736	2.41948	0.0074	0.172557	no
ENSG00000025708	TYMP	chr22:50961996-50971009	2.91895	0.00745	0.173453	no
ENSG00000255129	RP11-839D17.3	chr11:113149158-113185159	-inf	0.00745	0.173453	no
ENSG00000273305	RP11-440D17.4	chr2:96203716-96204217	-4.38207	0.00755	0.175237	no
ENSG00000180353	HCLS1	chr3:121350245-121379774	2.24386	0.00755	0.175237	no
ENSG00000178199	ZC3H12D	chr6:149768793-149806197	2.87307	0.00755	0.175237	no
ENSG00000123485	HJURP	chr2:234684369-234763212	3.16767	0.00755	0.175237	no
ENSG00000165480	SKA3	chr13:21727733-21750741	3.71727	0.00755	0.175237	no
ENSG00000119125	GDA	chr9:74729510-74872109	-5.19666	0.0076	0.175989	no
ENSG00000182168	UNC5C	chr4:96083654-96473608	-3.04751	0.0076	0.175989	no
ENSG00000163017	ACTG2	chr2:74119440-74146992	-2.87371	0.0076	0.175989	no
ENSG00000134318	ROCK2	chr2:11319886-11488456	-2.39766	0.0076	0.175989	no
ENSG00000167483	FAM129C	chr19:17634109-17664648	2.90517	0.0076	0.175989	no
ENSG00000024422	EHD2	chr19:48110780-48246391	-2.76776	0.00765	0.176873	no
ENSG00000097096	SYDE2	chr1:85622555-85666729	-3.90684	0.0077	0.177482	no
ENSG00000100219	XBP1	chr22:29190542-29196585	2.5022	0.0077	0.177482	no
ENSG00000006327	TNFRSF12A	chr16:3064712-3072384	2.89263	0.0077	0.177482	no
ENSG00000182885	GPR97	chr16:57702098-57765717	3.24567	0.0077	0.177482	no
ENSG00000105538	RASIP1	chr19:49223843-49243978	-2.18072	0.00775	0.178566	no
ENSG00000198055	GRK6	chr5:176829140-176883283	2.33384	0.0078	0.179304	no
ENSG00000200534	SNORA33	chr6:133135579-133138703	inf	0.0078	0.179304	no
ENSG00000123689	G0S2	chr1:209834708-209908295	-2.84803	0.00785	0.180177	no
ENSG00000105173	CCNE1	chr19:30302804-30315215	3.06735	0.0079	0.18029	no
ENSG00000152213	ARL11	chr13:50202434-50208008	3.53814	0.0079	0.18029	no
ENSG00000230204	FTH1P5	chr6:50880424-50880969	inf	0.0079	0.18029	no
ENSG00000211944	IGHV3-16	chr14:106621893-106622419	inf	0.0079	0.18029	no
ENSG00000253545	IGHV3-52	chr14:107042359-107042810	inf	0.0079	0.18029	no
ENSG00000253435	IGKV2-4	chr2:89231183-89231898	inf	0.0079	0.18029	no
ENSG00000213700	RPL17P50	chr10:74765590-74766353	inf	0.0079	0.18029	no
ENSG00000211809	TRAV27	chr14:22615948-22616587	inf	0.0079	0.18029	no
ENSG00000211815	TRAV36DV7	chr14:22694640-22695149	inf	0.0079	0.18029	no
ENSG00000211816	TRAV38-1	chr14:22739850-22740446	inf	0.0079	0.18029	no
ENSG00000198435	NRARP	chr9:140194082-140196703	-2.34715	0.00795	0.181224	no
ENSG00000124479	NDP	chrX:43808021-43832750	4.80726	0.00795	0.181224	no
ENSG00000248202	RP11-455B3.1	chr5:97217123-97258399	-inf	0.00795	0.181224	no
ENSG00000135447	PPP1R1A	chr12:54943133-54982443	-6.56514	0.008	0.181948	no
ENSG00000135077	HAVCR2	chr5:156512842-156682201	2.96153	0.008	0.181948	no
ENSG00000231738	TSPAN19	chr12:85408093-85430055	-inf	0.008	0.181948	no
ENSG00000137804	NUSAP1	chr15:41624891-41673248	2.8227	0.00805	0.182877	no
ENSG00000166833	NAV2	chr11:19372270-20143144	-2.18887	0.0081	0.183735	no
ENSG00000137331	IER3	chr6:30710705-30712331	2.23566	0.0081	0.183735	no
ENSG00000028277	POU2F2	chr19:42590262-42700737	3.1368	0.0081	0.183735	no
ENSG00000264311	CCDC58P1	chr18:10612300-10626350	-inf	0.0081	0.183735	no
ENSG00000189129	PLAC9	chr10:81891437-81905115	-2.25185	0.00815	0.184659	no
ENSG00000235688	AC116614.1	chr2:945319-945960	-4.20219	0.0082	0.185232	no
ENSG00000046889	PREX2	chr8:68864352-69149265	-3.13047	0.0082	0.185232	no
ENSG00000110799	VWF	chr12:6058039-6233936	-2.98518	0.0082	0.185232	no
ENSG00000106066	CPVL	chr7:29019582-29603286	2.4419	0.0082	0.185232	no
ENSG00000039068	CDH1	chr16:68771127-68869451	4.35813	0.0082	0.185232	no
ENSG00000235579	AC007283.4	chr2:201980826-202041410	-inf	0.0082	0.185232	no
ENSG00000132563	REEP2	chr5:137774705-137782658	-2.86425	0.00825	0.185593	no
ENSG00000092421	SEMA6A	chr5:115779311-115927094	-2.80129	0.00825	0.185593	no
ENSG00000268758	EMR4P	chr19:6952510-6990857	2.90577	0.00825	0.185593	no
ENSG00000160161	CILP2	chr19:19649056-19657468	3.45791	0.00825	0.185593	no
ENSG00000135744	AGT	chr1:230838268-230937749	-4.93021	0.0083	0.186158	no
ENSG00000163762	TM4SF18	chr3:148947142-149052201	-2.85278	0.0083	0.186158	no
ENSG00000113319	RASGRF2	chr5:80243515-80597379	-2.64804	0.0083	0.186158	no
ENSG00000187808	SOWAHD	chrX:118892575-118894164	3.78471	0.0083	0.186158	no
ENSG00000134121	CHL1	chr3:237440-451090	-3.00857	0.00835	0.18707	no
ENSG00000111144	LTA4H	chr12:96390298-96437298	2.27504	0.00835	0.18707	no
ENSG00000112183	RBM24	chr6:17281576-17294106	-4.303	0.0084	0.187699	no
ENSG00000064309	CDON	chr11:125820010-125933230	-3.16393	0.0084	0.187699	no
ENSG00000163219	ARHGAP25	chr2:68906732-69053965	2.13148	0.0084	0.187699	no
ENSG00000231486	AC096579.7	chr2:89109983-89165653	8.10341	0.0084	0.187699	no
ENSG00000267405	CTC-296K1.4	chr17:42872114-42875151	-4.2442	0.00845	0.188395	no
ENSG00000173200	PARP15	chr3:122296448-122357894	2.60593	0.00845	0.188395	no
ENSG00000173705	SUSD5	chr3:33191536-33260707	-3.47855	0.0085	0.188878	no
ENSG00000149970	CNKSR2	chrX:21392535-21672813	-3.25309	0.0085	0.188878	no
ENSG00000177301	KCNA2	chr1:111136201-111174096	-3.20657	0.0085	0.188878	no
ENSG00000065675	PRKCQ	chr10:6469104-6622263	3.18497	0.0085	0.188878	no
ENSG00000235387	LINC00961	chr9:35909479-35911683	-5.18064	0.00855	0.189427	no
ENSG00000135063	FAM189A2	chr9:71939487-72007371	-3.65685	0.00855	0.189427	no
ENSG00000245812	RP11-175K6.1	chr5:158527490-158544486	-3.55781	0.00855	0.189427	no
ENSG00000162676	GFI1	chr1:92940318-92952433	2.92959	0.00855	0.189427	no
ENSG00000100162	CENPM	chr22:42334724-42343168	4.25306	0.00855	0.189427	no
ENSG00000012223	LTF	chr3:46477135-46526724	-2.60784	0.0086	0.190254	no
ENSG00000138623	SEMA7A	chr15:74701629-74726808	2.67154	0.0086	0.190254	no
ENSG00000257924	RP11-493L12.5	chr12:47747536-47763718	inf	0.0086	0.190254	no
ENSG00000156966	B3GNT7	chr2:232260253-232265875	2.75685	0.00865	0.191219	no
ENSG00000130158	DOCK6	chr19:11309970-11373157	-2.74623	0.0087	0.191688	no
ENSG00000197296	FITM2	chr20:42931477-42939809	-2.25041	0.0087	0.191688	no
ENSG00000128228	SDF2L1	chr22:21996549-21998587	2.44122	0.0087	0.191688	no
ENSG00000183484	GPR132	chr14:105515727-105531782	2.5901	0.0087	0.191688	no
ENSG00000184613	NELL2	chr12:44902057-45315631	2.64107	0.0087	0.191688	no
ENSG00000125735	TNFSF14	chr19:6663147-6670599	2.94084	0.0087	0.191688	no
ENSG00000183186	C2CD4C	chr19:405437-409139	-5.05459	0.00875	0.192295	no
ENSG00000134339	SAA2	chr11:18252895-18270190	-3.49526	0.00875	0.192295	no
ENSG00000100504	PYGL	chr14:51314839-51411454	-2.41319	0.00875	0.192295	no
ENSG00000168071	CCDC88B	chr11:64107694-64125006	2.55249	0.00875	0.192295	no
ENSG00000113739	STC2	chr5:172741715-172756506	-2.83792	0.0088	0.192969	no
ENSG00000101670	LIPG	chr18:47087068-47119272	3.59238	0.0088	0.192969	no
ENSG00000185739	SRL	chr16:4239374-4292081	-3.15907	0.00885	0.19357	no
ENSG00000008277	ADAM22	chr7:87563457-87832204	-3.12086	0.00885	0.19357	no
ENSG00000109794	FAM149A	chr4:187025572-187093821	-2.61943	0.00885	0.19357	no
ENSG00000137693	YAP1	chr11:101981191-102104154	-2.19682	0.0089	0.194309	no
ENSG00000100721	TCL1A	chr14:96176303-96223993	4.28561	0.0089	0.194309	no
ENSG00000254319	RP11-134O21.1	chr8:2523590-2680004	-inf	0.0089	0.194309	no
ENSG00000273096	RP3-508I15.20	chr22:39101727-39190203	-0.200012	0.00895	0.195046	no
ENSG00000134539	KLRD1	chr12:10378656-10469850	2.94781	0.00895	0.195046	no
ENSG00000013297	CLDN11	chr3:170136652-170578169	-2.70806	0.009	0.195922	no
ENSG00000185924	RTN4RL1	chr17:1837970-1928639	-6.34135	0.00905	0.196511	no
ENSG00000203799	CCDC162P	chr6:109612230-109676266	-5.01656	0.00905	0.196511	no
ENSG00000112782	CLIC5	chr6:45868044-46048132	-2.61161	0.00905	0.196511	no
ENSG00000049540	ELN	chr7:73442118-73484237	-2.32703	0.00905	0.196511	no
ENSG00000175084	DES	chr2:220283098-220291461	-3.41665	0.0091	0.197168	no
ENSG00000103021	CCDC113	chr16:58265060-58328951	-2.87475	0.0091	0.197168	no
ENSG00000134955	SLC37A2	chr11:124932962-124960411	3.27273	0.0091	0.197168	no
ENSG00000268702	AL049829.1	chr14:23654524-23795394	-inf	0.0091	0.197168	no
ENSG00000164237	CMBL	chr5:10275986-10308138	-2.34824	0.00915	0.197608	no
ENSG00000231528	FAM225A	chr9:115875352-115882208	4.04528	0.00915	0.197608	no
ENSG00000214754	AC004870.5	chr7:46930222-47118726	-inf	0.00915	0.197608	no
ENSG00000255145	RP11-60I3.5	chr9:102648607-102668883	-inf	0.00915	0.197608	no
ENSG00000255798	RP11-817J15.3	chr11:102552040-102554644	-inf	0.00915	0.197608	no
ENSG00000232352	SEMA3B-AS1	chr3:50304072-50304803	-inf	0.00915	0.197608	no
ENSG00000143776	CDC42BPA	chr1:227177565-227506175	-2.04302	0.0092	0.198617	no
ENSG00000137571	SLCO5A1	chr8:70579281-70767206	3.36915	0.00925	0.199337	no
ENSG00000153093	ACOXL	chr2:111490149-111875799	inf	0.00925	0.199337	no
ENSG00000188042	ARL4C	chr2:235401684-235405697	1.99665	0.0093	0.199483	no
ENSG00000158050	DUSP2	chr2:96808904-96811179	2.58238	0.0093	0.199483	no
ENSG00000180340	FZD2	chr17:42634924-42636907	3.08522	0.0093	0.199483	no
ENSG00000135074	ADAM19	chr5:156687131-157002783	3.15754	0.0093	0.199483	no
ENSG00000232698	AP001058.3	chr21:45626407-45627282	inf	0.0093	0.199483	no
ENSG00000273399	RP11-408A13.3	chr9:14586766-14587324	inf	0.0093	0.199483	no
ENSG00000225948	RP11-554I8.1	chr10:6660677-6667308	inf	0.0093	0.199483	no
ENSG00000211796	TRAV16	chr14:22458734-22459177	inf	0.0093	0.199483	no
ENSG00000211787	TRAV8-3	chr14:22320734-22321183	inf	0.0093	0.199483	no
ENSG00000211724	TRBV6-6	chr7:142161930-142162407	inf	0.0093	0.199483	no
ENSG00000101400	SNTA1	chr20:31995760-32031698	-2.28691	0.00935	0.200054	no
ENSG00000122223	CD244	chr1:160799949-160832692	2.9429	0.00935	0.200054	no
ENSG00000125869	LAMP5	chr20:9485826-9511171	4.09506	0.00935	0.200054	no
ENSG00000102265	TIMP1	chrX:47420515-47479252	2.85851	0.0094	0.200837	no
ENSG00000237649	KIFC1	chr6:33359312-33377701	3.07036	0.0094	0.200837	no
ENSG00000125910	S1PR4	chr19:3172343-3180329	2.43294	0.00945	0.201618	no
ENSG00000117399	CDC20	chr1:43824625-43828874	3.33568	0.00955	0.202957	no
ENSG00000244218	RN7SL81P	chr7:128379345-128411861	-inf	0.00955	0.202957	no
ENSG00000257964	RP11-133N21.10	chr12:49962000-50158717	-inf	0.00955	0.202957	no
ENSG00000183111	ARHGEF37	chr5:148931509-149014531	-3.06203	0.0096	0.203803	no
ENSG00000181634	TNFSF15	chr9:117546914-117568406	3.13049	0.0096	0.203803	no
ENSG00000178562	CD28	chr2:204571197-204603635	2.50784	0.00965	0.204719	no
ENSG00000108001	EBF3	chr10:131633546-131762105	-2.29839	0.0097	0.205272	no
ENSG00000172183	ISG20	chr15:89179383-89199714	2.50184	0.0097	0.205272	no
ENSG00000272650	RP11-571I18.4	chr4:54243809-55164414	-inf	0.0097	0.205272	no
ENSG00000187079	TEAD1	chr11:12695968-12966298	-2.32912	0.00975	0.205604	no
ENSG00000169242	EFNA1	chr1:155099935-155107333	-2.31398	0.00975	0.205604	no
ENSG00000007968	E2F2	chr1:23832921-23857712	3.92556	0.00975	0.205604	no
ENSG00000158856	DMTN	chr8:21906505-21940038	-2.84414	0.0098	0.206223	no
ENSG00000151623	NR3C2	chr4:148999912-149365850	-2.5286	0.0098	0.206223	no
ENSG00000162614	NEXN	chr1:78347032-78409580	-2.15668	0.0098	0.206223	no
ENSG00000234883	MIR155HG	chr21:26934220-26947480	3.50805	0.0098	0.206223	no
ENSG00000091262	ABCC6	chr16:16242784-16318118	-3.99828	0.00985	0.206985	no
ENSG00000105355	PLIN3	chr19:4838343-4867780	1.97816	0.00985	0.206985	no
ENSG00000118515	SGK1	chr6:134490383-134639250	2.24709	0.0099	0.207744	no
ENSG00000120899	PTK2B	chr8:27168998-27316903	2.46027	0.0099	0.207744	no
ENSG00000091490	SEL1L3	chr4:25749054-25931435	2.78545	0.0099	0.207744	no
ENSG00000105971	CAV2	chr7:115850546-116148595	-4.7553	0.00995	0.207992	no
ENSG00000152926	ZNF117	chr7:64432153-64467121	-2.7487	0.00995	0.207992	no
ENSG00000185112	FAM43A	chr3:194406621-194409762	-2.04444	0.00995	0.207992	no
ENSG00000010671	BTK	chrX:100604434-100641183	2.74531	0.00995	0.207992	no
ENSG00000109667	SLC2A9	chr4:9772776-10056560	2.81496	0.00995	0.207992	no
ENSG00000170866	LILRA3	chr19:54799853-54809952	6.67465	0.00995	0.207992	no
ENSG00000264028	RN7SL744P	chr12:54624723-54745633	-inf	0.00995	0.207992	no
ENSG00000135424	ITGA7	chr12:56075329-56118489	-4.4047	0.01	0.208601	no
ENSG00000128833	MYO5C	chr15:52408770-52587995	-3.83914	0.01	0.208601	no
ENSG00000137491	SLCO2B1	chr11:74810216-74917594	2.42409	0.01	0.208601	no
ENSG00000105011	ASF1B	chr19:14229917-14247768	2.96037	0.01	0.208601	no
ENSG00000171680	PLEKHG5	chr1:6484847-6580121	-3.90255	0.01005	0.20928	no
ENSG00000110848	CD69	chr12:9905081-9913497	2.54724	0.01005	0.20928	no
ENSG00000130176	CNN1	chr19:11649531-11661138	-2.43158	0.0101	0.209957	no
ENSG00000162511	LAPTM5	chr1:31205315-31230667	3.388	0.0101	0.209957	no
ENSG00000188338	SLC38A3	chr3:50242678-50258411	-3.66487	0.01015	0.210485	no
ENSG00000162407	PPAP2B	chr1:56960418-57110974	-2.25466	0.01015	0.210485	no
ENSG00000160326	SLC2A6	chr9:136336216-136344259	2.21528	0.01015	0.210485	no
ENSG00000183813	CCR4	chr3:32993065-32997841	3.21926	0.01015	0.210485	no
ENSG00000226091	LINC00937	chr12:8407122-8549399	4.31519	0.0102	0.211303	no
ENSG00000132846	ZBED3	chr5:76367896-76462734	-2.43723	0.01025	0.211972	no
ENSG00000120280	CXorf21	chrX:30576940-30595961	3.4697	0.01025	0.211972	no
ENSG00000230006	ANKRD36BP2	chr2:89065323-89106126	4.18775	0.01025	0.211972	no
ENSG00000100628	ASB2	chr14:94400498-94443137	2.50934	0.0103	0.212713	no
ENSG00000162746	FCRLB	chr1:161691352-161697933	3.03738	0.0103	0.212713	no
ENSG00000070159	PTPN3	chr9:112137745-112260590	-3.3115	0.01035	0.213231	no
ENSG00000044524	EPHA3	chr3:89156673-89531284	-2.69929	0.01035	0.213231	no
ENSG00000157551	KCNJ15	chr21:39493544-39679279	2.62127	0.01035	0.213231	no
ENSG00000166851	PLK1	chr16:23688976-23724821	2.8314	0.01035	0.213231	no
ENSG00000158485	CD1B	chr1:158297740-158301321	4.40805	0.01035	0.213231	no
ENSG00000196183	RPS2P4	chr14:105302330-105303221	inf	0.01035	0.213231	no
ENSG00000074706	IPCEF1	chr6:154331630-154677926	2.94536	0.0104	0.213967	no
ENSG00000165626	BEND7	chr10:13480483-13572262	-3.27496	0.01045	0.214701	no
ENSG00000232810	TNF	chr6:31543343-31546113	3.57826	0.01045	0.214701	no
ENSG00000113389	NPR3	chr5:32689175-32791819	-6.06572	0.0105	0.215433	no
ENSG00000119771	KLHL29	chr2:23608087-23931481	-2.52052	0.0105	0.215433	no
ENSG00000109472	CPE	chr4:166282345-166419472	-1.9349	0.0105	0.215433	no
ENSG00000147883	CDKN2B	chr9:21802541-22121096	-5.01878	0.01055	0.215794	no
ENSG00000127954	STEAP4	chr7:87834432-87936206	-2.78441	0.01055	0.215794	no
ENSG00000012660	ELOVL5	chr6:53132195-53213947	-2.66525	0.01055	0.215794	no
ENSG00000135916	ITM2C	chr2:231729353-231743963	1.96324	0.01055	0.215794	no
ENSG00000175857	GAPT	chr5:57787261-57792917	2.99301	0.01055	0.215794	no
ENSG00000160185	UBASH3A	chr21:43824007-43867791	3.08454	0.01055	0.215794	no
ENSG00000180785	OR51E1	chr11:4664649-4676718	-2.78812	0.0106	0.216522	no
ENSG00000069424	KCNAB2	chr1:5922870-6161253	2.50818	0.0106	0.216522	no
ENSG00000187764	SEMA4D	chr9:91975701-92113045	3.04005	0.0106	0.216522	no
ENSG00000158887	MPZ	chr1:161274524-161279762	-2.56055	0.01065	0.217099	no
ENSG00000135596	MICAL1	chr6:109765264-109804440	2.38748	0.01065	0.217099	no
ENSG00000165478	HEPACAM	chr11:124789088-124806308	-7.09202	0.0107	0.217453	no
ENSG00000148773	MKI67	chr10:129894922-129924649	3.28684	0.0107	0.217453	no
ENSG00000211668	IGLV2-11	chr22:23134976-23135496	7.21614	0.0107	0.217453	no
ENSG00000162669	HFM1	chr1:91726322-91870426	-3.79455	0.01075	0.217952	no
ENSG00000143850	PLEKHA6	chr1:204187978-204346793	-3.23586	0.01075	0.217952	no
ENSG00000138640	FAM13A	chr4:89630939-90032549	-2.47675	0.01075	0.217952	no
ENSG00000104894	CD37	chr19:49834873-49891338	3.49299	0.01075	0.217952	no
ENSG00000168913	ENHO	chr9:34521037-34524239	-3.61415	0.0108	0.21867	no
ENSG00000077274	CAPN6	chrX:110488330-110513751	-3.20141	0.0108	0.21867	no
ENSG00000119866	BCL11A	chr2:60678301-60780702	3.56092	0.0108	0.21867	no
ENSG00000238261	RP11-435B5.5	chr1:143347957-143467632	-inf	0.01085	0.21946	no
ENSG00000185477	GPRIN3	chr4:90157536-90229161	1.91925	0.0109	0.2201	no
ENSG00000147614	ATP6V0D2	chr8:86999551-87166457	5.09045	0.0109	0.2201	no
ENSG00000124203	ZNF831	chr20:57766074-57834168	2.77512	0.01095	0.220886	no
ENSG00000125337	KIF25	chr6:168393501-168445769	-3.11847	0.011	0.221597	no
ENSG00000104635	SLC39A14	chr8:22224761-22291642	1.99021	0.011	0.221597	no
ENSG00000224596	ZMIZ1-AS1	chr10:80703084-80827652	2.81754	0.011	0.221597	no
ENSG00000213160	KLHL23	chr2:170550974-170633499	-2.92899	0.01105	0.222156	no
ENSG00000073756	PTGS2	chr1:186640922-186649559	3.26323	0.01105	0.222156	no
ENSG00000100298	APOBEC3H	chr22:39493228-39500072	3.44434	0.01105	0.222156	no
ENSG00000165659	DACH1	chr13:72012097-72441330	-3.06025	0.0111	0.222639	no
ENSG00000124762	CDKN1A	chr6:36644304-36655116	2.16548	0.0111	0.222639	no
ENSG00000117228	GBP1	chr1:89518001-89531043	2.38088	0.0111	0.222639	no
ENSG00000189184	PCDH18	chr4:138440071-138453648	-2.01241	0.01115	0.223194	no
ENSG00000030110	BAK1	chr6:33540328-33548019	2.12894	0.01115	0.223194	no
ENSG00000166923	GREM1	chr15:33009470-33026870	2.97564	0.01115	0.223194	no
ENSG00000151117	TMEM86A	chr11:18714668-18814268	2.46379	0.0112	0.223821	no
ENSG00000163013	FBXO41	chr2:73481809-73511559	2.75212	0.0112	0.223821	no
ENSG00000117322	CR2	chr1:207627574-207663240	3.85431	0.0112	0.223821	no
ENSG00000170500	LONRF2	chr2:100889752-100939195	-5.06181	0.01125	0.224371	no
ENSG00000113273	ARSB	chr5:78073031-78281910	2.0645	0.01125	0.224371	no
ENSG00000111863	ADTRP	chr6:11712286-11807279	2.88307	0.01125	0.224371	no
ENSG00000267987	AL161784.1	chr9:124101354-124132531	inf	0.01125	0.224371	no
ENSG00000165197	FIGF	chrX:15363712-15402498	-3.34081	0.0113	0.224845	no
ENSG00000185950	IRS2	chr13:110406183-110438915	-1.94182	0.0113	0.224845	no
ENSG00000138356	AOX1	chr2:201450590-201541787	-2.44926	0.01135	0.22554	no
ENSG00000110324	IL10RA	chr11:117857062-117872196	2.16039	0.01135	0.22554	no
ENSG00000161944	ASGR2	chr17:7004640-7019019	4.33876	0.01135	0.22554	no
ENSG00000100077	ADRBK2	chr22:25960815-26125261	-2.30099	0.0114	0.226084	no
ENSG00000169679	BUB1	chr2:111395274-111435691	2.73592	0.0114	0.226084	no
ENSG00000151948	GLT1D1	chr12:129337971-129469509	5.37569	0.0114	0.226084	no
ENSG00000106852	LHX6	chr9:124964855-124991905	-2.38007	0.01145	0.226851	no
ENSG00000212402	SNORA74B	chr5:172410759-172462448	inf	0.01145	0.226851	no
ENSG00000242924	RP11-298O21.6	chr3:167582560-167601170	-inf	0.01145	0.226851	no
ENSG00000102935	ZNF423	chr16:49521434-49891830	-2.20889	0.0115	0.227466	no
ENSG00000154319	FAM167A	chr8:11197145-11332224	4.77959	0.0115	0.227466	no
ENSG00000164099	PRSS12	chr4:119201192-119274158	-3.68565	0.01155	0.227628	no
ENSG00000269636	AC010441.1	chr5:150157507-150176297	-1.96032	0.01155	0.227628	no
ENSG00000242258	LINC00996	chr7:150130741-150145228	3.77361	0.01155	0.227628	no
ENSG00000211945	IGHV1-18	chr14:106641562-106642056	8.11376	0.01155	0.227628	no
ENSG00000211941	IGHV3-11	chr14:106573232-106573800	9.4194	0.01155	0.227628	no
ENSG00000075035	WSCD2	chr12:108523247-108644314	-3.13113	0.0116	0.228014	no
ENSG00000077063	CTTNBP2	chr7:117105837-117514193	-3.00408	0.0116	0.228014	no
ENSG00000157404	KIT	chr4:55524084-55606881	-2.1868	0.0116	0.228014	no
ENSG00000101265	RASSF2	chr20:4760668-4804291	1.91856	0.0116	0.228014	no
ENSG00000166797	FAM96A	chr15:64364757-64386217	2.08416	0.0116	0.228014	no
ENSG00000004809	SLC22A16	chr6:110745889-110797844	4.94785	0.0116	0.228014	no
ENSG00000214357	NEURL1B	chr5:172068268-172124723	-2.07178	0.01165	0.228772	no
ENSG00000197077	KIAA1671	chr22:25348696-25593415	-2.05924	0.01165	0.228772	no
ENSG00000117318	ID3	chr1:23884408-23886285	-1.97999	0.0117	0.229079	no
ENSG00000110057	UNC93B1	chr11:67758574-67772452	2.0329	0.0117	0.229079	no
ENSG00000132334	PTPRE	chr10:129705324-129884119	2.06765	0.0117	0.229079	no
ENSG00000143387	CTSK	chr1:150768683-150780799	2.46675	0.0117	0.229079	no
ENSG00000185436	IFNLR1	chr1:24480646-24514449	4.09265	0.0117	0.229079	no
ENSG00000255080	RP11-1082L8.3	chr8:125847125-125966570	inf	0.0117	0.229079	no
ENSG00000158186	MRAS	chr3:138066538-138124375	-2.26054	0.01175	0.229757	no
ENSG00000134545	KLRC1	chr12:10564910-10607284	3.27999	0.01175	0.229757	no
ENSG00000197262	CCL4L2	chr17:34580901-34808104	4.33744	0.0118	0.230359	no
ENSG00000169894	MUC3A	chr7:100547186-100611410	-3.27912	0.01185	0.230884	no
ENSG00000206384	COL6A6	chr3:130279177-130396999	2.25751	0.01185	0.230884	no
ENSG00000104967	NOVA2	chr19:46436991-46476804	-2.66806	0.0119	0.231633	no
ENSG00000184730	APOBR	chr16:28467692-28510291	3.99901	0.0119	0.231633	no
ENSG00000196843	ARID5A	chr2:97202479-97218375	1.96436	0.01195	0.232003	no
ENSG00000240194	CYMP	chr1:111023373-111033899	-inf	0.01195	0.232003	no
ENSG00000133392	MYH11	chr16:15737123-15950890	-4.57952	0.012	0.232522	no
ENSG00000150938	CRIM1	chr2:36583068-36873230	-2.83903	0.012	0.232522	no
ENSG00000166960	CCDC178	chr18:30413416-31021065	-2.80879	0.012	0.232522	no
ENSG00000179314	WSCD1	chr17:5675553-6027747	-2.72374	0.01215	0.233467	no
ENSG00000079739	PGM1	chr1:63906440-64125916	-2.17702	0.01215	0.233467	no
ENSG00000141295	SCRN2	chr17:45908992-45918699	-2.136	0.01215	0.233467	no
ENSG00000010610	CD4	chr12:6896023-6929974	2.20194	0.01215	0.233467	no
ENSG00000181036	FCRL6	chr1:159770300-159786041	2.72507	0.0121	0.233467	no
ENSG00000152495	CAMK4	chr5:110559350-110830584	2.92273	0.01215	0.233467	no
ENSG00000198814	GK	chrX:30671475-30748725	3.40925	0.01215	0.233467	no
ENSG00000236536	AC003986.7	chr7:19159555-19161539	-inf	0.01215	0.233467	no
ENSG00000248294	CTD-2023N9.2	chr5:56869853-56910168	-inf	0.01215	0.233467	no
ENSG00000266313	RP11-173M1.4	chr17:25660281-25675517	-inf	0.01215	0.233467	no
ENSG00000236021	RP11-195C7.1	chr1:176176783-176198466	-inf	0.01215	0.233467	no
ENSG00000260878	RP11-320H14.1	chr4:46245564-46246232	-inf	0.01215	0.233467	no
ENSG00000270109	RP11-393M11.2	chr4:57330323-57330745	-inf	0.01215	0.233467	no
ENSG00000226889	RP11-474I16.8	chr1:161735114-161736017	-inf	0.01215	0.233467	no
ENSG00000227192	RP1-45I4.3	chr6:143360561-143363461	-inf	0.01215	0.233467	no
ENSG00000213900	RPS17P1	chr6:29457047-29457453	-inf	0.01215	0.233467	no
ENSG00000127084	FGD3	chr9:95709732-95798518	2.31743	0.0122	0.234202	no
ENSG00000251396	RP11-163N6.2	chr8:61297146-61429354	-5.85515	0.0122	0.234203	no
ENSG00000174669	SLC29A2	chr11:66115420-66139685	-2.97672	0.01225	0.234769	no
ENSG00000184349	EFNA5	chr5:106712589-107006596	-2.57484	0.01225	0.234769	no
ENSG00000236700	LINC01010	chr6:134749377-134841723	3.53778	0.0123	0.234769	no
ENSG00000258227	CLEC5A	chr7:141607612-141806547	9.60159	0.0123	0.234769	no
ENSG00000239701	RP3-461F17.1	chr12:7072407-7178336	-inf	0.0123	0.234769	no
ENSG00000117791	MARCH2	chr1:220921566-220958150	-2.55552	0.01235	0.235274	no
ENSG00000184661	CDCA2	chr8:25316512-25365436	4.19909	0.01235	0.235274	no
ENSG00000201217	Y_RNA	chr3:151961616-152214602	inf	0.01235	0.235274	no
ENSG00000269968	RP5-940J5.9	chr12:6643092-6647537	0.489492	0.0124	0.235628	no
ENSG00000189233	NUGGC	chr8:27879480-27941388	3.35852	0.0124	0.235628	no
ENSG00000006555	TTC22	chr1:55245384-55266940	2.98615	0.01245	0.236129	no
ENSG00000148834	GSTO1	chr10:105995113-106027217	1.97566	0.0125	0.236553	no
ENSG00000138829	FBN2	chr5:127593600-128369335	2.91134	0.0125	0.236553	no
ENSG00000230024	RP11-95P13.1	chr1:219608493-219615984	-3.99491	0.01255	0.237275	no
ENSG00000165757	KIAA1462	chr10:30301728-30404423	-2.06017	0.01255	0.237275	no
ENSG00000100385	IL2RB	chr22:37521877-37595425	3.27989	0.01265	0.238864	no
ENSG00000126778	SIX1	chr14:61110132-61124977	-2.50512	0.0127	0.239205	no
ENSG00000065600	TMEM206	chr1:212537272-212588243	2.59242	0.0127	0.239205	no
ENSG00000049249	TNFRSF9	chr1:7979906-8000926	4.984	0.0127	0.239205	no
ENSG00000260318	COX6CP1	chr16:11945505-12009939	inf	0.0127	0.239205	no
ENSG00000166917	MIR202HG	chr10:135059981-135061395	-inf	0.01275	0.239846	no
ENSG00000130005	GAMT	chr19:1397090-1401569	-2.52471	0.01285	0.241197	no
ENSG00000134160	TRPM1	chr15:31293263-31453476	-4.90296	0.0129	0.24138	no
ENSG00000041515	MYO16	chr13:109248499-109860355	-4.24557	0.0129	0.24138	no
ENSG00000185345	PARK2	chr6:161768451-163736524	-2.66114	0.0129	0.24138	no
ENSG00000136848	DAB2IP	chr9:124329335-124547809	-2.13743	0.0129	0.24138	no
ENSG00000244116	IGKV2-28	chr2:89521178-89521942	7.49583	0.0129	0.24138	no
ENSG00000240864	IGKV1-16	chr2:89399351-89399854	8.90481	0.0129	0.24138	no
ENSG00000174500	GCSAM	chr3:111805181-111852152	3.7575	0.01295	0.24224	no
ENSG00000108405	P2RX1	chr17:3799885-3819794	2.71615	0.01305	0.243578	no
ENSG00000188517	COL25A1	chr4:109731876-110223813	-4.11529	0.0131	0.243904	no
ENSG00000171757	LRRC34	chr3:169511215-169530774	-3.12921	0.0131	0.243904	no
ENSG00000152402	GUCY1A2	chr11:106544737-106889250	-2.30678	0.0131	0.243904	no
ENSG00000140937	CDH11	chr16:64977655-65160015	2.18355	0.01315	0.244607	no
ENSG00000111729	CLEC4A	chr12:8276227-8371507	3.00839	0.01315	0.244607	no
ENSG00000187678	SPRY4	chr5:141689991-142077617	-2.19401	0.0132	0.245157	no
ENSG00000174136	RGMB	chr5:98104353-98134347	-2.05974	0.0132	0.245157	no
ENSG00000109929	SC5D	chr11:121163161-121179403	-2.00736	0.0132	0.245157	no
ENSG00000166250	CLMP	chr11:122943034-123098985	-1.94491	0.0132	0.245157	no
ENSG00000143891	GALM	chr2:38893051-38968379	2.08315	0.0132	0.245157	no
ENSG00000077279	DCX	chrX:110537006-110655603	-4.91369	0.01325	0.245933	no
ENSG00000178999	AURKB	chr17:8108055-8113918	2.76629	0.0133	0.246556	no
ENSG00000257316	RP11-267D19.2	chr12:33138771-33140004	-3.84236	0.01335	0.247177	no
ENSG00000144677	CTDSPL	chr3:37903450-38025960	-2.09241	0.01335	0.247177	no
ENSG00000129810	SGOL1	chr3:20202084-20227919	2.92813	0.01335	0.247177	no
ENSG00000106462	EZH2	chr7:148504474-148581413	2.47873	0.0134	0.24795	no
ENSG00000137193	PIM1	chr6:37137978-37143202	1.9005	0.01345	0.248568	no
ENSG00000184221	OLIG1	chr21:34285956-34444726	inf	0.01345	0.248568	no
ENSG00000135127	CCDC64	chr12:120427672-120532298	2.86118	0.0135	0.249261	no
ENSG00000137267	TUBB2A	chr6:3153902-3157760	-2.21375	0.01355	0.2498	no
ENSG00000226777	KIAA0125	chr14:106383837-106391825	8.49617	0.01355	0.2498	no
ENSG00000107537	PHYH	chr10:13319795-13344412	-2.00951	0.0136	0.250568	no
ENSG00000187048	CYP4A11	chr1:47394848-47407156	-5.11928	0.01365	0.250872	no
ENSG00000196963	PCDHB16	chr5:140560979-140565793	-3.10666	0.01365	0.250872	no
ENSG00000042286	AIFM2	chr10:71812551-71892690	-2.30438	0.01365	0.250872	no
ENSG00000185630	PBX1	chr1:164524820-164868533	-2.14251	0.01365	0.250872	no
ENSG00000173372	C1QA	chr1:22962998-22966101	2.70807	0.01365	0.250872	no
ENSG00000108821	COL1A1	chr17:48260649-48278993	3.37199	0.01365	0.250872	no
ENSG00000178878	APOLD1	chr12:12878850-12982915	-3.8407	0.0137	0.251329	no
ENSG00000165996	PTPLA	chr10:17631957-17659376	-3.38177	0.0137	0.251329	no
ENSG00000162616	DNAJB4	chr1:78444858-78604133	-2.26431	0.0137	0.251329	no
ENSG00000087076	HSD17B14	chr19:49316273-49339935	2.73428	0.0137	0.251329	no
ENSG00000124613	ZNF391	chr6:27342393-27371683	-2.55794	0.01375	0.251861	no
ENSG00000180767	CHST13	chr3:126243125-126277808	3.41323	0.01375	0.251861	no
ENSG00000124159	MATN4	chr20:43922084-43945803	-4.94052	0.0138	0.252468	no
ENSG00000135903	PAX3	chr2:223064606-223169936	-3.07048	0.01385	0.25292	no
ENSG00000162733	DDR2	chr1:162601162-162757190	-2.75672	0.01385	0.25292	no
ENSG00000174837	EMR1	chr19:6887576-6940470	3.15267	0.01385	0.25292	no
ENSG00000226644	RP11-128M1.1	chr20:2187862-2193797	inf	0.01385	0.25292	no
ENSG00000076662	ICAM3	chr19:10444451-10450499	2.07531	0.0139	0.253601	no
ENSG00000261827	RP11-340F14.5	chr12:121625358-121625835	3.15592	0.0139	0.253601	no
ENSG00000087510	TFAP2C	chr20:55204357-55214339	3.27932	0.0139	0.253601	no
ENSG00000154529	CNTNAP3B	chr9:43684901-43924049	-3.01462	0.01395	0.253789	no
ENSG00000167874	TMEM88	chr17:7758382-7759417	-2.87312	0.014	0.253789	no
ENSG00000069020	MAST4	chr5:65892175-66465423	-2.84178	0.01405	0.253789	no
ENSG00000167123	CERCAM	chr9:131174029-131199626	1.93612	0.014	0.253789	no
ENSG00000163393	SLC22A15	chr1:116519118-116612675	2.7203	0.014	0.253789	no
ENSG00000171208	NETO2	chr16:47111613-47177908	3.35867	0.01395	0.253789	no
ENSG00000228078	HLA-U	chr6:29901877-29902063	inf	0.01405	0.253789	no
ENSG00000242472	IGHJ5	chr14:106330023-106330072	inf	0.01405	0.253789	no
ENSG00000253709	IGHV1-14	chr14:106602579-106602820	inf	0.01405	0.253789	no
ENSG00000253441	IGHV3-25	chr14:106745622-106746073	inf	0.01405	0.253789	no
ENSG00000253461	IGKV1-35	chr2:89586445-89586730	inf	0.01405	0.253789	no
ENSG00000244413	RP11-1057B8.1	chr8:135991069-135991522	inf	0.01405	0.253789	no
ENSG00000271734	RP1-111B22.3	chr6:108351452-108351922	inf	0.01405	0.253789	no
ENSG00000239941	RP11-246A10.1	chr3:151835961-151869513	inf	0.01405	0.253789	no
ENSG00000241220	RP11-292E2.1	chr3:153074895-153091975	inf	0.01405	0.253789	no
ENSG00000242578	RP11-469J4.3	chr3:170128299-170136403	inf	0.01405	0.253789	no
ENSG00000224050	RP1-90G24.6	chr22:32669406-32673173	inf	0.01405	0.253789	no
ENSG00000260727	SLC7A5P1	chr16:29624424-29624961	inf	0.01405	0.253789	no
ENSG00000211813	TRAV34	chr14:22675417-22676025	inf	0.01405	0.253789	no
ENSG00000264968	RP11-387H17.4	chr17:38083994-38095854	-inf	0.014	0.253789	no
ENSG00000027869	SH2D2A	chr1:156776034-156851642	2.59314	0.0141	0.254462	no
ENSG00000231742	RP11-112L6.4	chr20:48789086-48793096	-inf	0.0141	0.254462	no
ENSG00000076641	PAG1	chr8:81880044-82024303	1.87335	0.01415	0.255057	no
ENSG00000131238	PPT1	chr1:40538378-40563375	2.17184	0.01415	0.255057	no
ENSG00000198915	RASGEF1A	chr10:43689982-43762367	2.91459	0.01415	0.255057	no
ENSG00000106785	TRIM14	chr9:100819020-100881494	2.63525	0.0142	0.255498	no
ENSG00000101160	CTSZ	chr20:57570239-57582302	2.67303	0.0142	0.255498	no
ENSG00000157782	CABP1	chr12:121067907-121105127	-4.45929	0.01425	0.25586	no
ENSG00000140968	IRF8	chr16:85932408-85956215	1.90767	0.01425	0.25586	no
ENSG00000154978	VOPP1	chr7:55503748-55640681	1.94396	0.01425	0.25586	no
ENSG00000197540	GZMM	chr19:544033-549919	3.07817	0.0143	0.256681	no
ENSG00000228974	AC006483.5	chr7:5566781-5603415	1.08621	0.01435	0.25727	no
ENSG00000117410	ATP6V0B	chr1:44440158-44443967	1.99998	0.01435	0.25727	no
ENSG00000070018	LRP6	chr12:12202777-12419946	-2.53907	0.0144	0.257627	no
ENSG00000242085	RPS20P33	chr14:105675622-105864484	-1.13011	0.0144	0.257627	no
ENSG00000124116	WFDC3	chr20:44376582-44420571	3.38272	0.0144	0.257627	no
ENSG00000167634	NLRP7	chr19:55434876-55512510	inf	0.0144	0.257627	no
ENSG00000255108	AP006621.8	chr11:818901-842545	-inf	0.01445	0.258214	no
ENSG00000147443	DOK2	chr8:21766383-21771371	1.95494	0.0145	0.258568	no
ENSG00000162894	FAIM3	chr1:207077730-207096592	2.30091	0.0145	0.258568	no
ENSG00000114790	ARHGEF26	chr3:153742189-153975616	-2.53015	0.01455	0.25869	no
ENSG00000183579	ZNRF3	chr22:29279579-29453475	-2.3453	0.01455	0.25869	no
ENSG00000127884	ECHS1	chr10:135175983-135187193	-1.88822	0.01455	0.25869	no
ENSG00000134460	IL2RA	chr10:6052651-6104288	2.39509	0.01455	0.25869	no
ENSG00000137841	PLCB2	chr15:40570376-40600136	2.43848	0.01455	0.25869	no
ENSG00000138944	KIAA1644	chr22:44639546-44708731	3.27785	0.01455	0.25869	no
ENSG00000141293	SKAP1	chr17:46210801-46507637	2.624	0.0146	0.259502	no
ENSG00000266088	RP5-1028K7.2	chr17:38673277-38683254	4.38715	0.01465	0.260159	no
ENSG00000115306	SPTBN1	chr2:54683421-54896812	-3.64932	0.0147	0.260661	no
ENSG00000185947	ZNF267	chr16:31885078-31928668	1.94447	0.0147	0.260661	no
ENSG00000259630	CTD-2262B20.1	chr15:85923801-86293512	inf	0.0147	0.260661	no
ENSG00000122971	ACADS	chr12:121163537-121177811	-1.91686	0.01475	0.261316	no
ENSG00000128917	DLL4	chr15:41221537-41231237	-2.1439	0.0148	0.26166	no
ENSG00000204516	MICB	chr6:31462657-31478901	2.43931	0.0148	0.26166	no
ENSG00000061656	SPAG4	chr20:34203813-34208971	3.31488	0.0148	0.26166	no
ENSG00000257764	RP11-1143G9.4	chr12:69742120-69748014	inf	0.0148	0.26166	no
ENSG00000143333	RGS16	chr1:182567757-182573543	2.33983	0.01485	0.262467	no
ENSG00000121310	ECHDC2	chr1:53361655-53392884	-2.25637	0.0149	0.262885	no
ENSG00000241839	PLEKHO2	chr15:65134081-65251042	2.076	0.0149	0.262885	no
ENSG00000186523	FAM86B1	chr8:12036205-12051642	-2.42748	0.01495	0.262994	no
ENSG00000243536	ANTXRLP1	chr10:47605210-47644793	inf	0.01495	0.262994	no
ENSG00000232930	AC083864.3	chr7:36069220-36095041	-inf	0.01495	0.262994	no
ENSG00000233354	LINC00028	chr20:30073580-30075377	-inf	0.01495	0.262994	no
ENSG00000238099	RP11-12A2.3	chr6:139791300-139794192	-inf	0.01495	0.262994	no
ENSG00000272797	RP11-368I23.3	chr3:168645262-168645707	-inf	0.01495	0.262994	no
ENSG00000204789	ZNF204P	chr6:27325603-27339304	-2.92961	0.015	0.263641	no
ENSG00000150907	FOXO1	chr13:41129803-41240734	-1.85925	0.015	0.263641	no
ENSG00000156587	UBE2L6	chr11:57319128-57335757	1.87527	0.015	0.263641	no
ENSG00000133800	LYVE1	chr11:10562818-10715535	-3.80583	0.01505	0.26421	no
ENSG00000167779	IGFBP6	chr12:53491219-53496129	-2.00699	0.01505	0.26421	no
ENSG00000242715	CCDC169	chr13:36742344-36871979	-3.75068	0.0151	0.264933	no
ENSG00000172458	IL17D	chr13:21276265-21297237	-2.9777	0.0151	0.264933	no
ENSG00000106952	TNFSF8	chr9:117656002-117692697	2.67711	0.01515	0.265499	no
ENSG00000138180	CEP55	chr10:95256388-95288849	2.90791	0.01515	0.265499	no
ENSG00000134802	SLC43A3	chr11:57154266-57195053	1.98254	0.0152	0.265987	no
ENSG00000233383	RP11-324F21.1	chr7:66452663-66704501	inf	0.0152	0.265987	no
ENSG00000186472	PCLO	chr7:82383328-82792246	-9.09905	0.01525	0.266628	no
ENSG00000168306	ACOX2	chr3:58490862-58523046	-2.45313	0.01525	0.266628	no
ENSG00000269886	RP11-266J6.2	chr3:9791627-9896822	-1.72606	0.01525	0.266628	no
ENSG00000205502	C2CD4B	chr15:62455733-62457482	-3.802	0.0153	0.267269	no
ENSG00000171056	SOX7	chr8:10581277-10697394	-2.86201	0.0153	0.267269	no
ENSG00000067177	PHKA1	chrX:71798663-71934167	-2.73652	0.0153	0.267269	no
ENSG00000102934	PLLP	chr16:57290003-57318599	-3.5771	0.01535	0.267908	no
ENSG00000174125	TLR1	chr4:38792297-38858438	2.67573	0.01535	0.267908	no
ENSG00000107130	NCS1	chr9:132934856-132999583	2.37932	0.0154	0.268234	no
ENSG00000272407	RP3-511B24.5	chr20:39657457-39946312	-inf	0.0154	0.268234	no
ENSG00000165084	C8orf34	chr8:69215702-69731257	-5.3125	0.01545	0.268636	no
ENSG00000143878	RHOB	chr2:20646834-20649200	-2.63054	0.01545	0.268636	no
ENSG00000116285	ERRFI1	chr1:8064463-8086368	-1.94479	0.01545	0.268636	no
ENSG00000150637	CD226	chr18:67068290-67629039	3.47547	0.01545	0.268636	no
ENSG00000078589	P2RY10	chrX:78200828-78217451	2.95219	0.0155	0.269272	no
ENSG00000251301	RP11-81H14.2	chr12:68726667-68845443	3.55284	0.0155	0.269272	no
ENSG00000105976	MET	chr7:116312443-116438440	-2.44271	0.01555	0.269827	no
ENSG00000109861	CTSC	chr11:88026759-88070955	2.38717	0.01555	0.269827	no
ENSG00000117724	CENPF	chr1:214776537-214837931	2.98396	0.01555	0.269827	no
ENSG00000043591	ADRB1	chr10:115803805-115806667	-6.30852	0.0156	0.270304	no
ENSG00000185585	OLFML2A	chr9:127539436-127577164	-2.13768	0.0156	0.270304	no
ENSG00000122694	GLIPR2	chr9:36136731-36163910	1.86243	0.0156	0.270304	no
ENSG00000185000	DGAT1	chr8:145539953-145550573	-1.96162	0.01565	0.270857	no
ENSG00000092009	CMA1	chr14:24970799-24977894	-3.93766	0.01575	0.272116	no
ENSG00000137078	SIT1	chr9:35649291-35650937	2.78903	0.01575	0.272116	no
ENSG00000139832	RAB20	chr13:111175416-111214080	1.99082	0.0158	0.272666	no
ENSG00000269113	TRABD2B	chr1:48226199-48462567	-6.58452	0.01585	0.273136	no
ENSG00000206120	EGFEM1P	chr3:167967309-168548387	-3.09777	0.01585	0.273136	no
ENSG00000159713	TPPP3	chr16:67423711-67427438	-2.13877	0.01585	0.273136	no
ENSG00000165424	ZCCHC24	chr10:81142080-81205383	-1.91166	0.01585	0.273136	no
ENSG00000109738	GLRB	chr4:157997208-158093242	-2.75061	0.0159	0.273683	no
ENSG00000172572	PDE3A	chr12:20514665-20837315	-2.47641	0.0159	0.273683	no
ENSG00000116885	OSCP1	chr1:36881427-36916086	-2.51112	0.01595	0.27415	no
ENSG00000168528	SERINC2	chr1:31882411-31907525	2.52109	0.01595	0.27415	no
ENSG00000159753	RLTPR	chr16:67678821-67694713	3.59968	0.01595	0.27415	no
ENSG00000273076	RP3-508I15.22	chr22:39101727-39190203	-inf	0.01595	0.27415	no
ENSG00000012124	CD22	chr19:35810163-35838258	2.45669	0.016	0.274616	no
ENSG00000196277	GRM7	chr3:6532165-7783215	-5.46085	0.01605	0.275001	no
ENSG00000101251	SEL1L2	chr20:13829892-16033842	-inf	0.01605	0.275001	no
ENSG00000182253	SYNM	chr15:99192199-99675798	-3.65233	0.0161	0.275464	no
ENSG00000101144	BMP7	chr20:55743803-55841685	-3.23375	0.0161	0.275464	no
ENSG00000188822	CNR2	chr1:24197015-24285549	3.80339	0.0161	0.275464	no
ENSG00000254333	CTC-367J11.1	chr5:149855093-149937773	-inf	0.0161	0.275464	no
ENSG00000197594	ENPP1	chr6:132129155-132216295	-2.11095	0.01615	0.275926	no
ENSG00000147416	ATP6V1B2	chr8:20054877-20084330	2.14502	0.01615	0.275926	no
ENSG00000174083	PIK3R6	chr17:8706040-8770994	2.36403	0.01615	0.275926	no
ENSG00000261962	AC009133.20	chr16:29817426-29859355	inf	0.01615	0.275926	no
ENSG00000254211	CTB-43E15.4	chr5:173213792-173236042	-4.12468	0.01625	0.277161	no
ENSG00000150051	MKX	chr10:27961803-28056723	-3.10292	0.01625	0.277161	no
ENSG00000154262	ABCA6	chr17:67074842-67138029	-2.38616	0.01625	0.277161	no
ENSG00000182636	NDN	chr15:23930564-23932450	-1.85964	0.0163	0.277619	no
ENSG00000200731	RNU1-124P	chr8:42704779-42940931	-inf	0.0163	0.277619	no
ENSG00000272175	RP4-657D16.6	chr1:52027537-52344477	-inf	0.0163	0.277619	no
ENSG00000162878	PKDCC	chr2:42275159-42285668	-2.01898	0.01635	0.278312	no
ENSG00000177359	RP11-551L14.1	chr12:31264585-31359088	-4.33247	0.0164	0.278847	no
ENSG00000154258	ABCA9	chr17:66970628-67057205	-2.3236	0.0164	0.278847	no
ENSG00000154493	C10orf90	chr10:128113565-128359079	-3.21145	0.01645	0.279301	no
ENSG00000155970	MICU3	chr8:16884746-16980153	-2.99805	0.0165	0.279753	no
ENSG00000231925	TAPBP	chr6:33267470-33282164	2.11557	0.0165	0.279753	no
ENSG00000259495	RP11-210M15.2	chr15:80637194-80695917	-inf	0.0165	0.279753	no
ENSG00000254418	RP11-21L19.1	chr11:13983913-14295237	-inf	0.0165	0.279753	no
ENSG00000115353	TACR1	chr2:75273589-75426826	-3.01589	0.01665	0.281739	no
ENSG00000162374	ELAVL4	chr1:50513685-50669458	3.89119	0.01665	0.281739	no
ENSG00000158555	GDPD5	chr11:75145684-75236948	-2.19647	0.0167	0.282266	no
ENSG00000178773	CPNE7	chr16:89642175-89663654	3.6332	0.0167	0.282266	no
ENSG00000231170	AC002451.3	chr7:95225993-95243031	-inf	0.0167	0.282266	no
ENSG00000176171	BNIP3	chr10:133781577-133795435	-2.14029	0.01675	0.282792	no
ENSG00000157303	SUSD3	chr9:95820988-95847420	2.7609	0.0168	0.283397	no
ENSG00000159423	ALDH4A1	chr1:19166092-19283180	-3.52859	0.01685	0.283841	no
ENSG00000163376	KBTBD8	chr3:67048726-67061634	2.91567	0.01685	0.283841	no
ENSG00000231292	IGKV1OR2-108	chr2:114163972-114164486	inf	0.01685	0.283841	no
ENSG00000267024	CTD-2588C8.8	chr19:34850384-34919178	-inf	0.01685	0.283841	no
ENSG00000203684	IBA57-AS1	chr1:228351786-228353213	-inf	0.0169	0.284204	no
ENSG00000111344	RASAL1	chr12:113536623-113574044	5.23756	0.01695	0.284726	no
ENSG00000180155	LYNX1	chr8:143844533-143859640	-2.53078	0.017	0.285246	no
ENSG00000163545	NUAK2	chr1:205271186-205290883	2.43135	0.017	0.285246	no
ENSG00000141480	ARRB2	chr17:4613783-4624794	1.98883	0.01705	0.285765	no
ENSG00000203306	AP001007.1	chr11:124932962-124960411	2.90686	0.01705	0.285765	no
ENSG00000254694	RP11-50B3.4	chr11:126071992-126148026	0.790072	0.0171	0.286363	no
ENSG00000227191	TRGC2	chr7:38279180-38289173	3.03123	0.0171	0.286363	no
ENSG00000169435	RASSF6	chr4:74437266-74486348	5.44351	0.01715	0.28648	no
ENSG00000211939	IGHV1-8	chr14:106539078-106539577	5.65927	0.01715	0.28648	no
ENSG00000242076	IGKV1-33	chr2:89567757-89568263	6.61612	0.01715	0.28648	no
ENSG00000211938	IGHV3-7	chr14:106518399-106518932	9.90413	0.01715	0.28648	no
ENSG00000114378	HYAL1	chr3:50337319-50349812	-2.57363	0.0172	0.286916	no
ENSG00000174951	FUT1	chr19:49251267-49258647	-2.38905	0.0172	0.286916	no
ENSG00000165905	GYLTL1B	chr11:45943171-45950647	3.71819	0.0172	0.286916	no
ENSG00000225808	DNAJC19P5	chr2:178092322-178408564	inf	0.0172	0.286916	no
ENSG00000211753	TRBV28	chr7:142428483-142428984	3.65846	0.0173	0.287464	no
ENSG00000073861	TBX21	chr17:45810609-45823485	2.9543	0.01735	0.288055	no
ENSG00000261040	CTD-2319I12.1	chr17:58156669-58169246	4.06663	0.01735	0.288055	no
ENSG00000122862	SRGN	chr10:70847861-70864567	2.09567	0.0174	0.288566	no
ENSG00000147100	SLC16A2	chrX:73641084-73753752	-1.92703	0.01745	0.289075	no
ENSG00000160712	IL6R	chr1:154374803-154441926	2.12562	0.01745	0.289075	no
ENSG00000088387	DOCK9	chr13:99445740-99738879	-2.41619	0.0175	0.289583	no
ENSG00000172724	CCL19	chr9:34689563-34691274	2.05055	0.0175	0.289583	no
ENSG00000270164	AC006129.4	chr19:42041544-42043266	3.22148	0.0175	0.289583	no
ENSG00000189292	FAM150B	chr2:279557-301515	-3.70761	0.01755	0.29001	no
ENSG00000109684	CLNK	chr4:10488018-10686489	3.31821	0.01755	0.29001	no
ENSG00000267359	RP11-1094M14.12	chr17:33875143-33885117	inf	0.01755	0.29001	no
ENSG00000149124	GLYAT	chr11:58407898-58499447	-8.50332	0.01765	0.291422	no
ENSG00000179344	HLA-DQB1	chr6:32627243-32636160	3.50072	0.01765	0.291422	no
ENSG00000134548	C12orf39	chr12:21679240-21757781	-10.842	0.0178	0.293252	no
ENSG00000186654	PRR5	chr22:45064592-45258665	-1.99259	0.0178	0.293252	no
ENSG00000008517	IL32	chr16:3115297-3137101	1.94824	0.0178	0.293252	no
ENSG00000186081	KRT5	chr12:52908358-52914471	-2.89742	0.01795	0.294752	no
ENSG00000198598	MMP17	chr12:132312937-132336328	-2.3457	0.01795	0.294752	no
ENSG00000179630	LACC1	chr13:44398044-44468068	2.06873	0.01795	0.294752	no
ENSG00000142627	EPHA2	chr1:16450831-16483824	-2.07221	0.018	0.295168	no
ENSG00000164107	HAND2	chr4:174446119-174512475	-3.0555	0.01805	0.295746	no
ENSG00000135898	GPR55	chr2:231772032-231825781	2.91589	0.0181	0.29616	no
ENSG00000105409	ATP1A3	chr19:42470733-42501649	3.82571	0.0181	0.29616	no
ENSG00000186193	SAPCD2	chr9:139952114-139965040	3.20453	0.01815	0.296735	no
ENSG00000242747	RP11-30K9.1	chr15:59063390-59389618	inf	0.01815	0.296735	no
ENSG00000235908	RHOA-IT1	chr3:49396577-49453908	-0.37858	0.0182	0.297148	no
ENSG00000225964	AC017076.5	chr2:6968644-6980595	inf	0.0182	0.297148	no
ENSG00000060140	STYK1	chr12:10771537-10826917	4.32334	0.01825	0.297721	no
ENSG00000124107	SLPI	chr20:43880879-43883205	-3.72759	0.0183	0.298212	no
ENSG00000130477	UNC13A	chr19:17712136-17799401	3.44027	0.0183	0.298212	no
ENSG00000163888	CAMK2N2	chr3:183851806-184402546	2.48144	0.01835	0.298783	no
ENSG00000152315	KCNK13	chr14:90528108-90652201	4.75321	0.01835	0.298783	no
ENSG00000255299	RP11-655C2.3	chr11:58265360-58273231	inf	0.01835	0.298783	no
ENSG00000165912	PACSIN3	chr11:47199075-47207994	-2.33611	0.0184	0.299353	no
ENSG00000269810	AC015660.1	chr15:100017369-100273766	inf	0.0184	0.299353	no
ENSG00000138735	PDE5A	chr4:120375945-120550146	-2.81456	0.01845	0.300004	no
ENSG00000169710	FASN	chr17:80036213-80056208	-5.8936	0.01855	0.30114	no
ENSG00000106025	TSPAN12	chr7:120427375-120498456	-2.28161	0.01855	0.30114	no
ENSG00000160862	AZGP1	chr7:99564342-99573780	-7.6927	0.0186	0.301462	no
ENSG00000224796	RPL32P1	chr6:33032345-33054978	1.3767	0.0186	0.301462	no
ENSG00000171848	RRM2	chr2:10262454-10271545	2.87422	0.0186	0.301462	no
ENSG00000092969	TGFB2	chr1:218519576-218617961	-2.31873	0.0187	0.302347	no
ENSG00000134107	BHLHE40	chr3:4938492-5027008	2.08987	0.0187	0.302347	no
ENSG00000187210	GCNT1	chr9:79034751-79122332	2.15072	0.0187	0.302347	no
ENSG00000270095	RP11-214K3.18	chr12:124247041-124800570	-inf	0.0187	0.302347	no
ENSG00000106565	TMEM176B	chr7:150488372-150502208	2.50473	0.0188	0.303554	no
ENSG00000211747	TRBV20-1	chr7:142334162-142334913	2.84265	0.0188	0.303554	no
ENSG00000217075	AC007401.2	chr2:36583068-36873230	inf	0.0188	0.303554	no
ENSG00000188486	H2AFX	chr11:118964563-118966177	2.05271	0.01885	0.303871	no
ENSG00000162390	ACOT11	chr1:55007929-55104865	2.85916	0.01885	0.303871	no
ENSG00000121152	NCAPH	chr2:97001524-97039583	2.7556	0.0189	0.304513	no
ENSG00000072954	TMEM38A	chr19:16771937-16800840	-3.14486	0.01895	0.305155	no
ENSG00000146112	PPP1R18	chr6:30644165-30655672	2.10448	0.019	0.305795	no
ENSG00000161243	FBXO27	chr19:39481353-39523425	-2.77313	0.01905	0.306107	no
ENSG00000103876	FAH	chr15:80444831-80479288	-2.02082	0.01905	0.306107	no
ENSG00000185338	SOCS1	chr16:11343475-11445619	2.63274	0.0191	0.306746	no
ENSG00000182902	SLC25A18	chr22:18043138-18073760	-5.76275	0.01925	0.308659	no
ENSG00000272636	DOC2B	chr17:5809-31427	-2.73104	0.01925	0.308659	no
ENSG00000135929	CYP27A1	chr2:219646471-219680016	1.82058	0.01925	0.308659	no
ENSG00000196586	MYO6	chr6:76458908-76629254	-1.95967	0.0193	0.309213	no
ENSG00000184160	ADRA2C	chr4:3768074-3770251	-2.80656	0.01935	0.309435	no
ENSG00000169764	UGP2	chr2:64068073-64118696	-2.04075	0.01935	0.309435	no
ENSG00000227544	AC018647.3	chr7:35754643-35774497	-4.63505	0.0194	0.309821	no
ENSG00000270001	RP11-218C14.8	chr20:23608533-23619110	-2.87917	0.01945	0.310124	no
ENSG00000161911	TREML1	chr6:41117079-41122075	5.50271	0.01945	0.310124	no
ENSG00000272631	RP11-359E3.4	chr10:88509510-88516055	-2.9843	0.01965	0.31102	no
ENSG00000129595	EPB41L4A	chr5:111478137-111755013	-2.79597	0.0197	0.31102	no
ENSG00000144218	AFF3	chr2:100162322-100759201	-2.36335	0.0197	0.31102	no
ENSG00000166402	TUB	chr11:8040790-8190602	-2.32548	0.01965	0.31102	no
ENSG00000151729	SLC25A4	chr4:186064394-186071536	-2.22161	0.0197	0.31102	no
ENSG00000061676	NCKAP1	chr2:183773842-183903586	-1.97294	0.01975	0.31102	no
ENSG00000132622	HSPA12B	chr20:3713313-3733758	-1.8372	0.01965	0.31102	no
ENSG00000258714	RP11-998D10.7	chr14:21484921-21572881	-1.63472	0.01955	0.31102	no
ENSG00000133321	RARRES3	chr11:63304280-63313934	1.85847	0.0196	0.31102	no
ENSG00000130775	THEMIS2	chr1:28199054-28213196	1.937	0.01965	0.31102	no
ENSG00000144136	SLC20A1	chr2:113403433-113421404	1.98853	0.01975	0.31102	no
ENSG00000084070	SMAP2	chr1:40810521-40888998	2.16245	0.0196	0.31102	no
ENSG00000136868	SLC31A1	chr9:115983807-116055185	2.33868	0.0197	0.31102	no
ENSG00000154310	TNIK	chr3:170779127-171178197	2.42705	0.01975	0.31102	no
ENSG00000156299	TIAM1	chr21:32490733-32932800	2.4996	0.01955	0.31102	no
ENSG00000115590	IL1R2	chr2:102608305-102645006	2.69265	0.01965	0.31102	no
ENSG00000101213	PTK6	chr20:62159777-62168723	3.43106	0.01975	0.31102	no
ENSG00000147138	GPR174	chrX:78426468-78427726	4.41844	0.0196	0.31102	no
ENSG00000231027	AC079325.6	chr17:72556854-72563482	inf	0.01975	0.31102	no
ENSG00000230807	AC099535.4	chr3:27527737-27528108	inf	0.01975	0.31102	no
ENSG00000234705	HMGA1P4	chr9:131425412-131425857	inf	0.01975	0.31102	no
ENSG00000254174	IGHV1-12	chr14:106579013-106579303	inf	0.01975	0.31102	no
ENSG00000211958	IGHV3-38	chr14:106866405-106866934	inf	0.01975	0.31102	no
ENSG00000253763	IGHV3-6	chr14:106511781-106512231	inf	0.01975	0.31102	no
ENSG00000254220	IGKV2D-18	chr2:90091426-90092218	inf	0.01975	0.31102	no
ENSG00000233999	IGKV3OR2-268	chr2:87565633-87566158	inf	0.01975	0.31102	no
ENSG00000266037	RN7SL3	chr14:50320335-50320632	inf	0.01975	0.31102	no
ENSG00000213657	RP11-346D6.4	chr10:54148871-54149248	inf	0.01975	0.31102	no
ENSG00000232311	RP1-249I4.2	chr6:110147724-110149988	inf	0.01975	0.31102	no
ENSG00000234965	SHISA8	chr22:42307296-42310570	inf	0.01975	0.31102	no
ENSG00000212607	SNORA45	chr11:8703957-8932498	inf	0.0196	0.31102	no
ENSG00000211814	TRAV35	chr14:22689791-22690371	inf	0.01975	0.31102	no
ENSG00000133818	RRAS2	chr11:14299471-14386052	-2.03548	0.0198	0.311725	no
ENSG00000181690	PLAG1	chr8:57073462-57123883	-2.63528	0.01985	0.311776	no
ENSG00000125266	EFNB2	chr13:107142078-107187462	-1.82283	0.01985	0.311776	no
ENSG00000087088	BAX	chr19:49458071-49465055	2.04362	0.01985	0.311776	no
ENSG00000249859	PVT1	chr8:128806778-129113499	2.5581	0.01985	0.311776	no
ENSG00000105851	PIK3CG	chr7:106505722-106547590	2.56848	0.01985	0.311776	no
ENSG00000252656	RN7SKP88	chr1:144836156-145076186	inf	0.01985	0.311776	no
ENSG00000116133	DHCR24	chr1:55315305-55354523	-1.73961	0.0199	0.312234	no
ENSG00000255026	RP11-326C3.2	chr11:287304-288987	3.02157	0.0199	0.312234	no
ENSG00000137757	CASP5	chr11:104864961-104893895	5.60572	0.0199	0.312234	no
ENSG00000070915	SLC12A3	chr16:56899118-56949762	3.89895	0.01995	0.312609	no
ENSG00000243742	RPLP0P2	chr11:61382507-61406921	5.26367	0.01995	0.312609	no
ENSG00000270066	SCARNA2	chr1:109642814-109643241	inf	0.01995	0.312609	no
ENSG00000166823	MESP1	chr15:90291891-90294541	-4.73167	0.02	0.31282	no
ENSG00000165152	TMEM246	chr9:104230720-104295819	-2.74969	0.02	0.31282	no
ENSG00000170549	IRX1	chr5:3596167-3601517	-2.26894	0.02	0.31282	no
ENSG00000172260	NEGR1	chr1:71547006-72748417	-2.23895	0.02	0.31282	no
ENSG00000147383	NSDHL	chrX:151999510-152038273	-1.92831	0.02	0.31282	no
ENSG00000162711	NLRP3	chr1:247579457-247612410	2.15343	0.02	0.31282	no
ENSG00000160999	SH2B2	chr7:101928404-101962178	2.90847	0.02	0.31282	no
ENSG00000147255	IGSF1	chrX:130407479-130533677	-3.30739	0.02005	0.313112	no
ENSG00000235750	KIAA0040	chr1:175126122-175162135	-2.02929	0.02005	0.313112	no
ENSG00000120278	PLEKHG1	chr6:150920998-151164799	-1.90748	0.02005	0.313112	no
ENSG00000058056	USP13	chr3:179370542-179507189	-1.81833	0.02005	0.313112	no
ENSG00000074966	TXK	chr4:48068409-48136273	2.84021	0.02005	0.313112	no
ENSG00000232079	AL035610.1	chr21:29420732-29600986	-5.10778	0.0201	0.313566	no
ENSG00000066382	MPPED2	chr11:30406039-30652055	-2.73202	0.0201	0.313566	no
ENSG00000087586	AURKA	chr20:54944444-54967393	2.30365	0.0201	0.313566	no
ENSG00000119673	ACOT2	chr14:74034323-74042357	-1.96824	0.02015	0.314265	no
ENSG00000196396	PTPN1	chr20:49126890-49201299	1.76326	0.0202	0.31488	no
ENSG00000100365	NCF4	chr22:37243414-37274057	1.83708	0.0202	0.31488	no
ENSG00000171914	TLN2	chr15:62682724-63176233	-2.83359	0.02035	0.316396	no
ENSG00000149177	PTPRJ	chr11:48002112-48189670	2.31645	0.02035	0.316396	no
[truncated: 55,711 more rows]
